# Supplementary material for: Antibiotic Resistance in Escherichia coli from Pigs in Organic and Conventional Farming in Four European Countries
Source: PLoS One. 2016 Jun 30;11(6):e0157049. doi: 10.1371/journal.pone.0157049 (PMC4928804; doi:10.1371/journal.pone.0157049)
Supplement: S1 Table — (XLSX) [file pone.0157049.s001.xlsx]

## Sheet: MIC_PlosOne N=6016
Partner_ID	Sampling_date	Herd_type	Pig_ID	Sample_type_ID	Strain_ID	Antimicrobial	S_R	herd_ID_NEW
Denmark	2013-07-01	1	1	0	37196	Ampicillin	S	925191
Denmark	2013-07-01	1	1	0	37196	Chloramphenicol	S	925191
Denmark	2013-07-01	1	1	0	37196	Ciprofloxacin	S	925191
Denmark	2013-07-01	1	1	0	37196	Gentamicin	S	925191
Denmark	2013-07-01	1	1	0	37196	Nalidixic acid	S	925191
Denmark	2013-07-01	1	1	0	37196	Streptomycin	S	925191
Denmark	2013-07-01	1	1	0	37196	Sulphonamides	S	925191
Denmark	2013-07-01	1	1	0	37196	Tetracycline	S	925191
Denmark	2013-07-01	1	1	0	37196	Trimethoprim	S	925191
Denmark	2013-07-01	1	2	0	37198	Ampicillin	S	925191
Denmark	2013-07-01	1	2	0	37198	Chloramphenicol	S	925191
Denmark	2013-07-01	1	2	0	37198	Ciprofloxacin	S	925191
Denmark	2013-07-01	1	2	0	37198	Gentamicin	S	925191
Denmark	2013-07-01	1	2	0	37198	Nalidixic acid	S	925191
Denmark	2013-07-01	1	2	0	37198	Streptomycin	S	925191
Denmark	2013-07-01	1	2	0	37198	Sulphonamides	S	925191
Denmark	2013-07-01	1	2	0	37198	Tetracycline	S	925191
Denmark	2013-07-01	1	2	0	37198	Trimethoprim	S	925191
Denmark	2013-06-13	1	1	0	33566	Ampicillin	S	988335
Denmark	2013-06-13	1	1	0	33566	Chloramphenicol	S	988335
Denmark	2013-06-13	1	1	0	33566	Ciprofloxacin	S	988335
Denmark	2013-06-13	1	1	0	33566	Gentamicin	S	988335
Denmark	2013-06-13	1	1	0	33566	Nalidixic acid	S	988335
Denmark	2013-06-13	1	1	0	33566	Streptomycin	S	988335
Denmark	2013-06-13	1	1	0	33566	Sulphonamides	S	988335
Denmark	2013-06-13	1	1	0	33566	Tetracycline	S	988335
Denmark	2013-06-13	1	1	0	33566	Trimethoprim	S	988335
Denmark	2013-06-13	1	2	0	33568	Ampicillin	S	988335
Denmark	2013-06-13	1	2	0	33568	Chloramphenicol	S	988335
Denmark	2013-06-13	1	2	0	33568	Ciprofloxacin	S	988335
Denmark	2013-06-13	1	2	0	33568	Gentamicin	S	988335
Denmark	2013-06-13	1	2	0	33568	Nalidixic acid	S	988335
Denmark	2013-06-13	1	2	0	33568	Streptomycin	S	988335
Denmark	2013-06-13	1	2	0	33568	Sulphonamides	R	988335
Denmark	2013-06-13	1	2	0	33568	Tetracycline	S	988335
Denmark	2013-06-13	1	2	0	33568	Trimethoprim	S	988335
Denmark	2013-09-18	1	1	0	51745	Ampicillin	S	206064
Denmark	2013-09-18	1	1	0	51745	Chloramphenicol	S	206064
Denmark	2013-09-18	1	1	0	51745	Ciprofloxacin	S	206064
Denmark	2013-09-18	1	1	0	51745	Gentamicin	S	206064
Denmark	2013-09-18	1	1	0	51745	Nalidixic acid	S	206064
Denmark	2013-09-18	1	1	0	51745	Streptomycin	S	206064
Denmark	2013-09-18	1	1	0	51745	Sulphonamides	S	206064
Denmark	2013-09-18	1	1	0	51745	Tetracycline	S	206064
Denmark	2013-09-18	1	1	0	51745	Trimethoprim	S	206064
Denmark	2013-09-18	1	2	0	51747	Ampicillin	S	206064
Denmark	2013-09-18	1	2	0	51747	Chloramphenicol	S	206064
Denmark	2013-09-18	1	2	0	51747	Ciprofloxacin	S	206064
Denmark	2013-09-18	1	2	0	51747	Gentamicin	S	206064
Denmark	2013-09-18	1	2	0	51747	Nalidixic acid	S	206064
Denmark	2013-09-18	1	2	0	51747	Streptomycin	S	206064
Denmark	2013-09-18	1	2	0	51747	Sulphonamides	S	206064
Denmark	2013-09-18	1	2	0	51747	Tetracycline	S	206064
Denmark	2013-09-18	1	2	0	51747	Trimethoprim	S	206064
Denmark	2012-12-13	1	1	0	66593	Ampicillin	S	221868
Denmark	2012-12-13	1	1	0	66593	Chloramphenicol	S	221868
Denmark	2012-12-13	1	1	0	66593	Ciprofloxacin	S	221868
Denmark	2012-12-13	1	1	0	66593	Gentamicin	S	221868
Denmark	2012-12-13	1	1	0	66593	Nalidixic acid	S	221868
Denmark	2012-12-13	1	1	0	66593	Streptomycin	S	221868
Denmark	2012-12-13	1	1	0	66593	Sulphonamides	S	221868
Denmark	2012-12-13	1	1	0	66593	Tetracycline	S	221868
Denmark	2012-12-13	1	1	0	66593	Trimethoprim	S	221868
Denmark	2012-12-13	1	2	0	66595	Ampicillin	S	221868
Denmark	2012-12-13	1	2	0	66595	Chloramphenicol	S	221868
Denmark	2012-12-13	1	2	0	66595	Ciprofloxacin	S	221868
Denmark	2012-12-13	1	2	0	66595	Gentamicin	S	221868
Denmark	2012-12-13	1	2	0	66595	Nalidixic acid	S	221868
Denmark	2012-12-13	1	2	0	66595	Streptomycin	S	221868
Denmark	2012-12-13	1	2	0	66595	Sulphonamides	S	221868
Denmark	2012-12-13	1	2	0	66595	Tetracycline	S	221868
Denmark	2012-12-13	1	2	0	66595	Trimethoprim	S	221868
Denmark	2012-11-28	1	1	0	64037	Ampicillin	S	221922
Denmark	2012-11-28	1	1	0	64037	Chloramphenicol	S	221922
Denmark	2012-11-28	1	1	0	64037	Ciprofloxacin	S	221922
Denmark	2012-11-28	1	1	0	64037	Gentamicin	S	221922
Denmark	2012-11-28	1	1	0	64037	Nalidixic acid	S	221922
Denmark	2012-11-28	1	1	0	64037	Streptomycin	S	221922
Denmark	2012-11-28	1	1	0	64037	Sulphonamides	S	221922
Denmark	2012-11-28	1	1	0	64037	Tetracycline	S	221922
Denmark	2012-11-28	1	1	0	64037	Trimethoprim	S	221922
Denmark	2012-11-28	1	2	0	64039	Ampicillin	S	221922
Denmark	2012-11-28	1	2	0	64039	Chloramphenicol	S	221922
Denmark	2012-11-28	1	2	0	64039	Ciprofloxacin	S	221922
Denmark	2012-11-28	1	2	0	64039	Gentamicin	S	221922
Denmark	2012-11-28	1	2	0	64039	Nalidixic acid	S	221922
Denmark	2012-11-28	1	2	0	64039	Streptomycin	S	221922
Denmark	2012-11-28	1	2	0	64039	Sulphonamides	S	221922
Denmark	2012-11-28	1	2	0	64039	Tetracycline	S	221922
Denmark	2012-11-28	1	2	0	64039	Trimethoprim	S	221922
Denmark	2013-05-01	0	1	0	23639	Ampicillin	S	231984
Denmark	2013-05-01	0	1	0	23639	Chloramphenicol	S	231984
Denmark	2013-05-01	0	1	0	23639	Ciprofloxacin	S	231984
Denmark	2013-05-01	0	1	0	23639	Gentamicin	S	231984
Denmark	2013-05-01	0	1	0	23639	Nalidixic acid	S	231984
Denmark	2013-05-01	0	1	0	23639	Streptomycin	S	231984
Denmark	2013-05-01	0	1	0	23639	Sulphonamides	S	231984
Denmark	2013-05-01	0	1	0	23639	Tetracycline	S	231984
Denmark	2013-05-01	0	1	0	23639	Trimethoprim	S	231984
Denmark	2013-05-01	0	2	0	23641	Ampicillin	S	231984
Denmark	2013-05-01	0	2	0	23641	Chloramphenicol	S	231984
Denmark	2013-05-01	0	2	0	23641	Ciprofloxacin	S	231984
Denmark	2013-05-01	0	2	0	23641	Gentamicin	S	231984
Denmark	2013-05-01	0	2	0	23641	Nalidixic acid	S	231984
Denmark	2013-05-01	0	2	0	23641	Streptomycin	S	231984
Denmark	2013-05-01	0	2	0	23641	Sulphonamides	S	231984
Denmark	2013-05-01	0	2	0	23641	Tetracycline	R	231984
Denmark	2013-05-01	0	2	0	23641	Trimethoprim	S	231984
Denmark	2013-09-04	0	1	0	49667	Ampicillin	S	238995
Denmark	2013-09-04	0	1	0	49667	Chloramphenicol	S	238995
Denmark	2013-09-04	0	1	0	49667	Ciprofloxacin	S	238995
Denmark	2013-09-04	0	1	0	49667	Gentamicin	S	238995
Denmark	2013-09-04	0	1	0	49667	Nalidixic acid	S	238995
Denmark	2013-09-04	0	1	0	49667	Streptomycin	S	238995
Denmark	2013-09-04	0	1	0	49667	Sulphonamides	S	238995
Denmark	2013-09-04	0	1	0	49667	Tetracycline	S	238995
Denmark	2013-09-04	0	1	0	49667	Trimethoprim	S	238995
Denmark	2013-09-04	0	2	0	49669	Ampicillin	S	238995
Denmark	2013-09-04	0	2	0	49669	Chloramphenicol	S	238995
Denmark	2013-09-04	0	2	0	49669	Ciprofloxacin	S	238995
Denmark	2013-09-04	0	2	0	49669	Gentamicin	R	238995
Denmark	2013-09-04	0	2	0	49669	Nalidixic acid	S	238995
Denmark	2013-09-04	0	2	0	49669	Streptomycin	R	238995
Denmark	2013-09-04	0	2	0	49669	Sulphonamides	S	238995
Denmark	2013-09-04	0	2	0	49669	Tetracycline	R	238995
Denmark	2013-09-04	0	2	0	49669	Trimethoprim	S	238995
Denmark	2013-06-12	1	1	0	33184	Ampicillin	S	352350
Denmark	2013-06-12	1	1	0	33184	Chloramphenicol	S	352350
Denmark	2013-06-12	1	1	0	33184	Ciprofloxacin	S	352350
Denmark	2013-06-12	1	1	0	33184	Gentamicin	S	352350
Denmark	2013-06-12	1	1	0	33184	Nalidixic acid	S	352350
Denmark	2013-06-12	1	1	0	33184	Streptomycin	S	352350
Denmark	2013-06-12	1	1	0	33184	Sulphonamides	S	352350
Denmark	2013-06-12	1	1	0	33184	Tetracycline	S	352350
Denmark	2013-06-12	1	1	0	33184	Trimethoprim	S	352350
Denmark	2013-06-12	1	2	0	33186	Ampicillin	S	352350
Denmark	2013-06-12	1	2	0	33186	Chloramphenicol	S	352350
Denmark	2013-06-12	1	2	0	33186	Ciprofloxacin	S	352350
Denmark	2013-06-12	1	2	0	33186	Gentamicin	S	352350
Denmark	2013-06-12	1	2	0	33186	Nalidixic acid	S	352350
Denmark	2013-06-12	1	2	0	33186	Streptomycin	S	352350
Denmark	2013-06-12	1	2	0	33186	Sulphonamides	S	352350
Denmark	2013-06-12	1	2	0	33186	Tetracycline	S	352350
Denmark	2013-06-12	1	2	0	33186	Trimethoprim	S	352350
Denmark	2012-10-31	1	1	0	59105	Ampicillin	S	406278
Denmark	2012-10-31	1	1	0	59105	Chloramphenicol	S	406278
Denmark	2012-10-31	1	1	0	59105	Ciprofloxacin	S	406278
Denmark	2012-10-31	1	1	0	59105	Gentamicin	S	406278
Denmark	2012-10-31	1	1	0	59105	Nalidixic acid	S	406278
Denmark	2012-10-31	1	1	0	59105	Streptomycin	S	406278
Denmark	2012-10-31	1	1	0	59105	Sulphonamides	S	406278
Denmark	2012-10-31	1	1	0	59105	Tetracycline	S	406278
Denmark	2012-10-31	1	1	0	59105	Trimethoprim	S	406278
Denmark	2012-10-31	1	2	0	59106	Ampicillin	S	406278
Denmark	2012-10-31	1	2	0	59106	Chloramphenicol	S	406278
Denmark	2012-10-31	1	2	0	59106	Ciprofloxacin	S	406278
Denmark	2012-10-31	1	2	0	59106	Gentamicin	S	406278
Denmark	2012-10-31	1	2	0	59106	Nalidixic acid	S	406278
Denmark	2012-10-31	1	2	0	59106	Streptomycin	S	406278
Denmark	2012-10-31	1	2	0	59106	Sulphonamides	S	406278
Denmark	2012-10-31	1	2	0	59106	Tetracycline	S	406278
Denmark	2012-10-31	1	2	0	59106	Trimethoprim	S	406278
Denmark	2013-02-07	1	1	0	6918	Ampicillin	S	424152
Denmark	2013-02-07	1	1	0	6918	Chloramphenicol	S	424152
Denmark	2013-02-07	1	1	0	6918	Ciprofloxacin	S	424152
Denmark	2013-02-07	1	1	0	6918	Gentamicin	S	424152
Denmark	2013-02-07	1	1	0	6918	Nalidixic acid	S	424152
Denmark	2013-02-07	1	1	0	6918	Streptomycin	S	424152
Denmark	2013-02-07	1	1	0	6918	Sulphonamides	S	424152
Denmark	2013-02-07	1	1	0	6918	Tetracycline	S	424152
Denmark	2013-02-07	1	1	0	6918	Trimethoprim	S	424152
Denmark	2013-02-07	1	2	0	6920	Ampicillin	S	424152
Denmark	2013-02-07	1	2	0	6920	Chloramphenicol	S	424152
Denmark	2013-02-07	1	2	0	6920	Ciprofloxacin	S	424152
Denmark	2013-02-07	1	2	0	6920	Gentamicin	S	424152
Denmark	2013-02-07	1	2	0	6920	Nalidixic acid	S	424152
Denmark	2013-02-07	1	2	0	6920	Streptomycin	S	424152
Denmark	2013-02-07	1	2	0	6920	Sulphonamides	S	424152
Denmark	2013-02-07	1	2	0	6920	Tetracycline	S	424152
Denmark	2013-02-07	1	2	0	6920	Trimethoprim	S	424152
Denmark	2013-05-02	1	1	0	23651	Ampicillin	S	433089
Denmark	2013-05-02	1	1	0	23651	Chloramphenicol	S	433089
Denmark	2013-05-02	1	1	0	23651	Ciprofloxacin	S	433089
Denmark	2013-05-02	1	1	0	23651	Gentamicin	S	433089
Denmark	2013-05-02	1	1	0	23651	Nalidixic acid	S	433089
Denmark	2013-05-02	1	1	0	23651	Streptomycin	S	433089
Denmark	2013-05-02	1	1	0	23651	Sulphonamides	S	433089
Denmark	2013-05-02	1	1	0	23651	Tetracycline	S	433089
Denmark	2013-05-02	1	1	0	23651	Trimethoprim	S	433089
Denmark	2013-05-02	1	2	0	23653	Ampicillin	S	433089
Denmark	2013-05-02	1	2	0	23653	Chloramphenicol	S	433089
Denmark	2013-05-02	1	2	0	23653	Ciprofloxacin	S	433089
Denmark	2013-05-02	1	2	0	23653	Gentamicin	S	433089
Denmark	2013-05-02	1	2	0	23653	Nalidixic acid	S	433089
Denmark	2013-05-02	1	2	0	23653	Streptomycin	S	433089
Denmark	2013-05-02	1	2	0	23653	Sulphonamides	S	433089
Denmark	2013-05-02	1	2	0	23653	Tetracycline	S	433089
Denmark	2013-05-02	1	2	0	23653	Trimethoprim	S	433089
Denmark	2013-09-12	1	1	0	50750	Ampicillin	S	469782
Denmark	2013-09-12	1	1	0	50750	Chloramphenicol	S	469782
Denmark	2013-09-12	1	1	0	50750	Ciprofloxacin	S	469782
Denmark	2013-09-12	1	1	0	50750	Gentamicin	S	469782
Denmark	2013-09-12	1	1	0	50750	Nalidixic acid	S	469782
Denmark	2013-09-12	1	1	0	50750	Streptomycin	S	469782
Denmark	2013-09-12	1	1	0	50750	Sulphonamides	S	469782
Denmark	2013-09-12	1	1	0	50750	Tetracycline	R	469782
Denmark	2013-09-12	1	1	0	50750	Trimethoprim	S	469782
Denmark	2013-09-12	1	2	0	50752	Ampicillin	S	469782
Denmark	2013-09-12	1	2	0	50752	Chloramphenicol	S	469782
Denmark	2013-09-12	1	2	0	50752	Ciprofloxacin	S	469782
Denmark	2013-09-12	1	2	0	50752	Gentamicin	S	469782
Denmark	2013-09-12	1	2	0	50752	Nalidixic acid	S	469782
Denmark	2013-09-12	1	2	0	50752	Streptomycin	S	469782
Denmark	2013-09-12	1	2	0	50752	Sulphonamides	S	469782
Denmark	2013-09-12	1	2	0	50752	Tetracycline	R	469782
Denmark	2013-09-12	1	2	0	50752	Trimethoprim	S	469782
Denmark	2012-11-26	1	1	0	63605	Ampicillin	S	482877
Denmark	2012-11-26	1	1	0	63605	Chloramphenicol	S	482877
Denmark	2012-11-26	1	1	0	63605	Ciprofloxacin	S	482877
Denmark	2012-11-26	1	1	0	63605	Gentamicin	S	482877
Denmark	2012-11-26	1	1	0	63605	Nalidixic acid	S	482877
Denmark	2012-11-26	1	1	0	63605	Streptomycin	S	482877
Denmark	2012-11-26	1	1	0	63605	Sulphonamides	S	482877
Denmark	2012-11-26	1	1	0	63605	Tetracycline	S	482877
Denmark	2012-11-26	1	1	0	63605	Trimethoprim	S	482877
Denmark	2012-11-26	1	2	0	63607	Ampicillin	S	482877
Denmark	2012-11-26	1	2	0	63607	Chloramphenicol	S	482877
Denmark	2012-11-26	1	2	0	63607	Ciprofloxacin	S	482877
Denmark	2012-11-26	1	2	0	63607	Gentamicin	S	482877
Denmark	2012-11-26	1	2	0	63607	Nalidixic acid	S	482877
Denmark	2012-11-26	1	2	0	63607	Streptomycin	S	482877
Denmark	2012-11-26	1	2	0	63607	Sulphonamides	S	482877
Denmark	2012-11-26	1	2	0	63607	Tetracycline	S	482877
Denmark	2012-11-26	1	2	0	63607	Trimethoprim	S	482877
Denmark	2012-11-07	0	1	0	60494	Ampicillin	S	488439
Denmark	2012-11-07	0	1	0	60494	Chloramphenicol	S	488439
Denmark	2012-11-07	0	1	0	60494	Ciprofloxacin	S	488439
Denmark	2012-11-07	0	1	0	60494	Gentamicin	S	488439
Denmark	2012-11-07	0	1	0	60494	Nalidixic acid	S	488439
Denmark	2012-11-07	0	1	0	60494	Streptomycin	S	488439
Denmark	2012-11-07	0	1	0	60494	Sulphonamides	S	488439
Denmark	2012-11-07	0	1	0	60494	Tetracycline	S	488439
Denmark	2012-11-07	0	1	0	60494	Trimethoprim	S	488439
Denmark	2012-11-07	0	2	0	60495	Ampicillin	S	488439
Denmark	2012-11-07	0	2	0	60495	Chloramphenicol	S	488439
Denmark	2012-11-07	0	2	0	60495	Ciprofloxacin	S	488439
Denmark	2012-11-07	0	2	0	60495	Gentamicin	S	488439
Denmark	2012-11-07	0	2	0	60495	Nalidixic acid	S	488439
Denmark	2012-11-07	0	2	0	60495	Streptomycin	S	488439
Denmark	2012-11-07	0	2	0	60495	Sulphonamides	S	488439
Denmark	2012-11-07	0	2	0	60495	Tetracycline	S	488439
Denmark	2012-11-07	0	2	0	60495	Trimethoprim	S	488439
Denmark	2013-04-08	0	1	0	17550	Ampicillin	S	493767
Denmark	2013-04-08	0	1	0	17550	Chloramphenicol	S	493767
Denmark	2013-04-08	0	1	0	17550	Ciprofloxacin	S	493767
Denmark	2013-04-08	0	1	0	17550	Gentamicin	S	493767
Denmark	2013-04-08	0	1	0	17550	Nalidixic acid	S	493767
Denmark	2013-04-08	0	1	0	17550	Streptomycin	S	493767
Denmark	2013-04-08	0	1	0	17550	Sulphonamides	S	493767
Denmark	2013-04-08	0	1	0	17550	Tetracycline	S	493767
Denmark	2013-04-08	0	1	0	17550	Trimethoprim	S	493767
Denmark	2013-04-08	0	2	0	17552	Ampicillin	S	493767
Denmark	2013-04-08	0	2	0	17552	Chloramphenicol	S	493767
Denmark	2013-04-08	0	2	0	17552	Ciprofloxacin	S	493767
Denmark	2013-04-08	0	2	0	17552	Gentamicin	S	493767
Denmark	2013-04-08	0	2	0	17552	Nalidixic acid	S	493767
Denmark	2013-04-08	0	2	0	17552	Streptomycin	S	493767
Denmark	2013-04-08	0	2	0	17552	Sulphonamides	S	493767
Denmark	2013-04-08	0	2	0	17552	Tetracycline	S	493767
Denmark	2013-04-08	0	2	0	17552	Trimethoprim	S	493767
Denmark	2013-05-02	0	1	0	23655	Ampicillin	S	495234
Denmark	2013-05-02	0	1	0	23655	Chloramphenicol	S	495234
Denmark	2013-05-02	0	1	0	23655	Ciprofloxacin	S	495234
Denmark	2013-05-02	0	1	0	23655	Gentamicin	S	495234
Denmark	2013-05-02	0	1	0	23655	Nalidixic acid	S	495234
Denmark	2013-05-02	0	1	0	23655	Streptomycin	S	495234
Denmark	2013-05-02	0	1	0	23655	Sulphonamides	S	495234
Denmark	2013-05-02	0	1	0	23655	Tetracycline	S	495234
Denmark	2013-05-02	0	1	0	23655	Trimethoprim	S	495234
Denmark	2013-05-02	0	2	0	23657	Ampicillin	S	495234
Denmark	2013-05-02	0	2	0	23657	Chloramphenicol	S	495234
Denmark	2013-05-02	0	2	0	23657	Ciprofloxacin	S	495234
Denmark	2013-05-02	0	2	0	23657	Gentamicin	S	495234
Denmark	2013-05-02	0	2	0	23657	Nalidixic acid	S	495234
Denmark	2013-05-02	0	2	0	23657	Streptomycin	S	495234
Denmark	2013-05-02	0	2	0	23657	Sulphonamides	S	495234
Denmark	2013-05-02	0	2	0	23657	Tetracycline	S	495234
Denmark	2013-05-02	0	2	0	23657	Trimethoprim	S	495234
Denmark	2013-01-15	1	1	0	2266	Ampicillin	S	501750
Denmark	2013-01-15	1	1	0	2266	Chloramphenicol	R	501750
Denmark	2013-01-15	1	1	0	2266	Ciprofloxacin	S	501750
Denmark	2013-01-15	1	1	0	2266	Gentamicin	S	501750
Denmark	2013-01-15	1	1	0	2266	Nalidixic acid	S	501750
Denmark	2013-01-15	1	1	0	2266	Streptomycin	R	501750
Denmark	2013-01-15	1	1	0	2266	Sulphonamides	R	501750
Denmark	2013-01-15	1	1	0	2266	Tetracycline	R	501750
Denmark	2013-01-15	1	1	0	2266	Trimethoprim	R	501750
Denmark	2013-01-15	1	2	0	2268	Ampicillin	S	501750
Denmark	2013-01-15	1	2	0	2268	Chloramphenicol	S	501750
Denmark	2013-01-15	1	2	0	2268	Ciprofloxacin	S	501750
Denmark	2013-01-15	1	2	0	2268	Gentamicin	S	501750
Denmark	2013-01-15	1	2	0	2268	Nalidixic acid	S	501750
Denmark	2013-01-15	1	2	0	2268	Streptomycin	S	501750
Denmark	2013-01-15	1	2	0	2268	Sulphonamides	S	501750
Denmark	2013-01-15	1	2	0	2268	Tetracycline	S	501750
Denmark	2013-01-15	1	2	0	2268	Trimethoprim	S	501750
Denmark	2013-05-23	0	1	0	28520	Ampicillin	R	512235
Denmark	2013-05-23	0	1	0	28520	Chloramphenicol	S	512235
Denmark	2013-05-23	0	1	0	28520	Ciprofloxacin	S	512235
Denmark	2013-05-23	0	1	0	28520	Gentamicin	S	512235
Denmark	2013-05-23	0	1	0	28520	Nalidixic acid	S	512235
Denmark	2013-05-23	0	1	0	28520	Streptomycin	R	512235
Denmark	2013-05-23	0	1	0	28520	Sulphonamides	R	512235
Denmark	2013-05-23	0	1	0	28520	Tetracycline	S	512235
Denmark	2013-05-23	0	1	0	28520	Trimethoprim	S	512235
Denmark	2013-05-23	0	2	0	28522	Ampicillin	R	512235
Denmark	2013-05-23	0	2	0	28522	Chloramphenicol	S	512235
Denmark	2013-05-23	0	2	0	28522	Ciprofloxacin	S	512235
Denmark	2013-05-23	0	2	0	28522	Gentamicin	S	512235
Denmark	2013-05-23	0	2	0	28522	Nalidixic acid	S	512235
Denmark	2013-05-23	0	2	0	28522	Streptomycin	R	512235
Denmark	2013-05-23	0	2	0	28522	Sulphonamides	R	512235
Denmark	2013-05-23	0	2	0	28522	Tetracycline	S	512235
Denmark	2013-05-23	0	2	0	28522	Trimethoprim	S	512235
Denmark	2013-02-05	0	1	0	6563	Ampicillin	S	512919
Denmark	2013-02-05	0	1	0	6563	Chloramphenicol	S	512919
Denmark	2013-02-05	0	1	0	6563	Ciprofloxacin	S	512919
Denmark	2013-02-05	0	1	0	6563	Gentamicin	S	512919
Denmark	2013-02-05	0	1	0	6563	Nalidixic acid	S	512919
Denmark	2013-02-05	0	1	0	6563	Streptomycin	S	512919
Denmark	2013-02-05	0	1	0	6563	Sulphonamides	S	512919
Denmark	2013-02-05	0	1	0	6563	Tetracycline	S	512919
Denmark	2013-02-05	0	1	0	6563	Trimethoprim	S	512919
Denmark	2013-02-05	0	2	0	6565	Ampicillin	S	512919
Denmark	2013-02-05	0	2	0	6565	Chloramphenicol	S	512919
Denmark	2013-02-05	0	2	0	6565	Ciprofloxacin	S	512919
Denmark	2013-02-05	0	2	0	6565	Gentamicin	S	512919
Denmark	2013-02-05	0	2	0	6565	Nalidixic acid	S	512919
Denmark	2013-02-05	0	2	0	6565	Streptomycin	R	512919
Denmark	2013-02-05	0	2	0	6565	Sulphonamides	S	512919
Denmark	2013-02-05	0	2	0	6565	Tetracycline	R	512919
Denmark	2013-02-05	0	2	0	6565	Trimethoprim	S	512919
Denmark	2013-04-24	0	1	0	21920	Ampicillin	S	520803
Denmark	2013-04-24	0	1	0	21920	Chloramphenicol	S	520803
Denmark	2013-04-24	0	1	0	21920	Ciprofloxacin	S	520803
Denmark	2013-04-24	0	1	0	21920	Gentamicin	S	520803
Denmark	2013-04-24	0	1	0	21920	Nalidixic acid	S	520803
Denmark	2013-04-24	0	1	0	21920	Streptomycin	S	520803
Denmark	2013-04-24	0	1	0	21920	Sulphonamides	S	520803
Denmark	2013-04-24	0	1	0	21920	Tetracycline	R	520803
Denmark	2013-04-24	0	1	0	21920	Trimethoprim	R	520803
Denmark	2013-04-24	0	2	0	21922	Ampicillin	R	520803
Denmark	2013-04-24	0	2	0	21922	Chloramphenicol	S	520803
Denmark	2013-04-24	0	2	0	21922	Ciprofloxacin	S	520803
Denmark	2013-04-24	0	2	0	21922	Gentamicin	S	520803
Denmark	2013-04-24	0	2	0	21922	Nalidixic acid	S	520803
Denmark	2013-04-24	0	2	0	21922	Streptomycin	R	520803
Denmark	2013-04-24	0	2	0	21922	Sulphonamides	R	520803
Denmark	2013-04-24	0	2	0	21922	Tetracycline	R	520803
Denmark	2013-04-24	0	2	0	21922	Trimethoprim	R	520803
Denmark	2013-06-11	1	1	0	32600	Ampicillin	S	563175
Denmark	2013-06-11	1	1	0	32600	Chloramphenicol	S	563175
Denmark	2013-06-11	1	1	0	32600	Ciprofloxacin	S	563175
Denmark	2013-06-11	1	1	0	32600	Gentamicin	S	563175
Denmark	2013-06-11	1	1	0	32600	Nalidixic acid	S	563175
Denmark	2013-06-11	1	1	0	32600	Streptomycin	R	563175
Denmark	2013-06-11	1	1	0	32600	Sulphonamides	S	563175
Denmark	2013-06-11	1	1	0	32600	Tetracycline	S	563175
Denmark	2013-06-11	1	1	0	32600	Trimethoprim	S	563175
Denmark	2013-06-11	1	2	0	32602	Ampicillin	S	563175
Denmark	2013-06-11	1	2	0	32602	Chloramphenicol	S	563175
Denmark	2013-06-11	1	2	0	32602	Ciprofloxacin	S	563175
Denmark	2013-06-11	1	2	0	32602	Gentamicin	S	563175
Denmark	2013-06-11	1	2	0	32602	Nalidixic acid	S	563175
Denmark	2013-06-11	1	2	0	32602	Streptomycin	S	563175
Denmark	2013-06-11	1	2	0	32602	Sulphonamides	S	563175
Denmark	2013-06-11	1	2	0	32602	Tetracycline	S	563175
Denmark	2013-06-11	1	2	0	32602	Trimethoprim	S	563175
Denmark	2012-10-22	1	1	0	57753	Ampicillin	S	578169
Denmark	2012-10-22	1	1	0	57753	Chloramphenicol	S	578169
Denmark	2012-10-22	1	1	0	57753	Ciprofloxacin	S	578169
Denmark	2012-10-22	1	1	0	57753	Gentamicin	S	578169
Denmark	2012-10-22	1	1	0	57753	Nalidixic acid	S	578169
Denmark	2012-10-22	1	1	0	57753	Streptomycin	S	578169
Denmark	2012-10-22	1	1	0	57753	Sulphonamides	S	578169
Denmark	2012-10-22	1	1	0	57753	Tetracycline	S	578169
Denmark	2012-10-22	1	1	0	57753	Trimethoprim	S	578169
Denmark	2012-10-22	1	2	0	57754	Ampicillin	S	578169
Denmark	2012-10-22	1	2	0	57754	Chloramphenicol	S	578169
Denmark	2012-10-22	1	2	0	57754	Ciprofloxacin	S	578169
Denmark	2012-10-22	1	2	0	57754	Gentamicin	S	578169
Denmark	2012-10-22	1	2	0	57754	Nalidixic acid	S	578169
Denmark	2012-10-22	1	2	0	57754	Streptomycin	S	578169
Denmark	2012-10-22	1	2	0	57754	Sulphonamides	S	578169
Denmark	2012-10-22	1	2	0	57754	Tetracycline	S	578169
Denmark	2012-10-22	1	2	0	57754	Trimethoprim	S	578169
Denmark	2013-09-18	0	1	0	51749	Ampicillin	R	612981
Denmark	2013-09-18	0	1	0	51749	Chloramphenicol	S	612981
Denmark	2013-09-18	0	1	0	51749	Ciprofloxacin	S	612981
Denmark	2013-09-18	0	1	0	51749	Gentamicin	S	612981
Denmark	2013-09-18	0	1	0	51749	Nalidixic acid	S	612981
Denmark	2013-09-18	0	1	0	51749	Streptomycin	R	612981
Denmark	2013-09-18	0	1	0	51749	Sulphonamides	R	612981
Denmark	2013-09-18	0	1	0	51749	Tetracycline	S	612981
Denmark	2013-09-18	0	1	0	51749	Trimethoprim	R	612981
Denmark	2013-09-18	0	2	0	51751	Ampicillin	R	612981
Denmark	2013-09-18	0	2	0	51751	Chloramphenicol	S	612981
Denmark	2013-09-18	0	2	0	51751	Ciprofloxacin	S	612981
Denmark	2013-09-18	0	2	0	51751	Gentamicin	S	612981
Denmark	2013-09-18	0	2	0	51751	Nalidixic acid	S	612981
Denmark	2013-09-18	0	2	0	51751	Streptomycin	S	612981
Denmark	2013-09-18	0	2	0	51751	Sulphonamides	S	612981
Denmark	2013-09-18	0	2	0	51751	Tetracycline	S	612981
Denmark	2013-09-18	0	2	0	51751	Trimethoprim	S	612981
Denmark	2013-09-05	0	1	0	49683	Ampicillin	R	616086
Denmark	2013-09-05	0	1	0	49683	Chloramphenicol	S	616086
Denmark	2013-09-05	0	1	0	49683	Ciprofloxacin	S	616086
Denmark	2013-09-05	0	1	0	49683	Gentamicin	S	616086
Denmark	2013-09-05	0	1	0	49683	Nalidixic acid	S	616086
Denmark	2013-09-05	0	1	0	49683	Streptomycin	S	616086
Denmark	2013-09-05	0	1	0	49683	Sulphonamides	R	616086
Denmark	2013-09-05	0	1	0	49683	Tetracycline	R	616086
Denmark	2013-09-05	0	1	0	49683	Trimethoprim	R	616086
Denmark	2013-09-05	0	2	0	49685	Ampicillin	R	616086
Denmark	2013-09-05	0	2	0	49685	Chloramphenicol	S	616086
Denmark	2013-09-05	0	2	0	49685	Ciprofloxacin	S	616086
Denmark	2013-09-05	0	2	0	49685	Gentamicin	S	616086
Denmark	2013-09-05	0	2	0	49685	Nalidixic acid	S	616086
Denmark	2013-09-05	0	2	0	49685	Streptomycin	R	616086
Denmark	2013-09-05	0	2	0	49685	Sulphonamides	R	616086
Denmark	2013-09-05	0	2	0	49685	Tetracycline	R	616086
Denmark	2013-09-05	0	2	0	49685	Trimethoprim	R	616086
Denmark	2013-07-03	1	1	0	37785	Ampicillin	R	631386
Denmark	2013-07-03	1	1	0	37785	Chloramphenicol	S	631386
Denmark	2013-07-03	1	1	0	37785	Ciprofloxacin	S	631386
Denmark	2013-07-03	1	1	0	37785	Gentamicin	S	631386
Denmark	2013-07-03	1	1	0	37785	Nalidixic acid	S	631386
Denmark	2013-07-03	1	1	0	37785	Streptomycin	S	631386
Denmark	2013-07-03	1	1	0	37785	Sulphonamides	S	631386
Denmark	2013-07-03	1	1	0	37785	Tetracycline	S	631386
Denmark	2013-07-03	1	1	0	37785	Trimethoprim	S	631386
Denmark	2013-07-03	1	2	0	37787	Ampicillin	S	631386
Denmark	2013-07-03	1	2	0	37787	Chloramphenicol	S	631386
Denmark	2013-07-03	1	2	0	37787	Ciprofloxacin	S	631386
Denmark	2013-07-03	1	2	0	37787	Gentamicin	S	631386
Denmark	2013-07-03	1	2	0	37787	Nalidixic acid	S	631386
Denmark	2013-07-03	1	2	0	37787	Streptomycin	S	631386
Denmark	2013-07-03	1	2	0	37787	Sulphonamides	S	631386
Denmark	2013-07-03	1	2	0	37787	Tetracycline	S	631386
Denmark	2013-07-03	1	2	0	37787	Trimethoprim	S	631386
Denmark	2012-11-28	0	1	0	64041	Ampicillin	S	634698
Denmark	2012-11-28	0	1	0	64041	Chloramphenicol	S	634698
Denmark	2012-11-28	0	1	0	64041	Ciprofloxacin	S	634698
Denmark	2012-11-28	0	1	0	64041	Gentamicin	S	634698
Denmark	2012-11-28	0	1	0	64041	Nalidixic acid	S	634698
Denmark	2012-11-28	0	1	0	64041	Streptomycin	S	634698
Denmark	2012-11-28	0	1	0	64041	Sulphonamides	S	634698
Denmark	2012-11-28	0	1	0	64041	Tetracycline	S	634698
Denmark	2012-11-28	0	1	0	64041	Trimethoprim	S	634698
Denmark	2012-11-28	0	2	0	64043	Ampicillin	S	634698
Denmark	2012-11-28	0	2	0	64043	Chloramphenicol	S	634698
Denmark	2012-11-28	0	2	0	64043	Ciprofloxacin	S	634698
Denmark	2012-11-28	0	2	0	64043	Gentamicin	S	634698
Denmark	2012-11-28	0	2	0	64043	Nalidixic acid	S	634698
Denmark	2012-11-28	0	2	0	64043	Streptomycin	R	634698
Denmark	2012-11-28	0	2	0	64043	Sulphonamides	S	634698
Denmark	2012-11-28	0	2	0	64043	Tetracycline	S	634698
Denmark	2012-11-28	0	2	0	64043	Trimethoprim	S	634698
Denmark	2013-04-08	1	1	0	17546	Ampicillin	S	645867
Denmark	2013-04-08	1	1	0	17546	Chloramphenicol	S	645867
Denmark	2013-04-08	1	1	0	17546	Ciprofloxacin	S	645867
Denmark	2013-04-08	1	1	0	17546	Gentamicin	S	645867
Denmark	2013-04-08	1	1	0	17546	Nalidixic acid	S	645867
Denmark	2013-04-08	1	1	0	17546	Streptomycin	S	645867
Denmark	2013-04-08	1	1	0	17546	Sulphonamides	S	645867
Denmark	2013-04-08	1	1	0	17546	Tetracycline	R	645867
Denmark	2013-04-08	1	1	0	17546	Trimethoprim	S	645867
Denmark	2013-04-08	1	2	0	17548	Ampicillin	S	645867
Denmark	2013-04-08	1	2	0	17548	Chloramphenicol	R	645867
Denmark	2013-04-08	1	2	0	17548	Ciprofloxacin	S	645867
Denmark	2013-04-08	1	2	0	17548	Gentamicin	S	645867
Denmark	2013-04-08	1	2	0	17548	Nalidixic acid	S	645867
Denmark	2013-04-08	1	2	0	17548	Streptomycin	S	645867
Denmark	2013-04-08	1	2	0	17548	Sulphonamides	R	645867
Denmark	2013-04-08	1	2	0	17548	Tetracycline	R	645867
Denmark	2013-04-08	1	2	0	17548	Trimethoprim	R	645867
Denmark	2013-06-11	0	1	0	32604	Ampicillin	S	651087
Denmark	2013-06-11	0	1	0	32604	Chloramphenicol	S	651087
Denmark	2013-06-11	0	1	0	32604	Ciprofloxacin	S	651087
Denmark	2013-06-11	0	1	0	32604	Gentamicin	S	651087
Denmark	2013-06-11	0	1	0	32604	Nalidixic acid	S	651087
Denmark	2013-06-11	0	1	0	32604	Streptomycin	S	651087
Denmark	2013-06-11	0	1	0	32604	Sulphonamides	S	651087
Denmark	2013-06-11	0	1	0	32604	Tetracycline	R	651087
Denmark	2013-06-11	0	1	0	32604	Trimethoprim	S	651087
Denmark	2013-06-11	0	2	0	32606	Ampicillin	R	651087
Denmark	2013-06-11	0	2	0	32606	Chloramphenicol	S	651087
Denmark	2013-06-11	0	2	0	32606	Ciprofloxacin	S	651087
Denmark	2013-06-11	0	2	0	32606	Gentamicin	S	651087
Denmark	2013-06-11	0	2	0	32606	Nalidixic acid	S	651087
Denmark	2013-06-11	0	2	0	32606	Streptomycin	R	651087
Denmark	2013-06-11	0	2	0	32606	Sulphonamides	R	651087
Denmark	2013-06-11	0	2	0	32606	Tetracycline	S	651087
Denmark	2013-06-11	0	2	0	32606	Trimethoprim	S	651087
Denmark	2013-04-09	1	1	0	18058	Ampicillin	S	660807
Denmark	2013-04-09	1	1	0	18058	Chloramphenicol	S	660807
Denmark	2013-04-09	1	1	0	18058	Ciprofloxacin	S	660807
Denmark	2013-04-09	1	1	0	18058	Gentamicin	S	660807
Denmark	2013-04-09	1	1	0	18058	Nalidixic acid	S	660807
Denmark	2013-04-09	1	1	0	18058	Streptomycin	R	660807
Denmark	2013-04-09	1	1	0	18058	Sulphonamides	S	660807
Denmark	2013-04-09	1	1	0	18058	Tetracycline	R	660807
Denmark	2013-04-09	1	1	0	18058	Trimethoprim	S	660807
Denmark	2013-04-09	1	2	0	18060	Ampicillin	S	660807
Denmark	2013-04-09	1	2	0	18060	Chloramphenicol	S	660807
Denmark	2013-04-09	1	2	0	18060	Ciprofloxacin	S	660807
Denmark	2013-04-09	1	2	0	18060	Gentamicin	S	660807
Denmark	2013-04-09	1	2	0	18060	Nalidixic acid	S	660807
Denmark	2013-04-09	1	2	0	18060	Streptomycin	R	660807
Denmark	2013-04-09	1	2	0	18060	Sulphonamides	S	660807
Denmark	2013-04-09	1	2	0	18060	Tetracycline	S	660807
Denmark	2013-04-09	1	2	0	18060	Trimethoprim	S	660807
Denmark	2013-09-04	1	1	0	49663	Ampicillin	S	662436
Denmark	2013-09-04	1	1	0	49663	Chloramphenicol	S	662436
Denmark	2013-09-04	1	1	0	49663	Ciprofloxacin	S	662436
Denmark	2013-09-04	1	1	0	49663	Gentamicin	S	662436
Denmark	2013-09-04	1	1	0	49663	Nalidixic acid	S	662436
Denmark	2013-09-04	1	1	0	49663	Streptomycin	S	662436
Denmark	2013-09-04	1	1	0	49663	Sulphonamides	S	662436
Denmark	2013-09-04	1	1	0	49663	Tetracycline	S	662436
Denmark	2013-09-04	1	1	0	49663	Trimethoprim	S	662436
Denmark	2013-09-04	1	2	0	49665	Ampicillin	S	662436
Denmark	2013-09-04	1	2	0	49665	Chloramphenicol	S	662436
Denmark	2013-09-04	1	2	0	49665	Ciprofloxacin	S	662436
Denmark	2013-09-04	1	2	0	49665	Gentamicin	S	662436
Denmark	2013-09-04	1	2	0	49665	Nalidixic acid	S	662436
Denmark	2013-09-04	1	2	0	49665	Streptomycin	S	662436
Denmark	2013-09-04	1	2	0	49665	Sulphonamides	S	662436
Denmark	2013-09-04	1	2	0	49665	Tetracycline	S	662436
Denmark	2013-09-04	1	2	0	49665	Trimethoprim	S	662436
Denmark	2013-02-04	1	1	0	6156	Ampicillin	S	694377
Denmark	2013-02-04	1	1	0	6156	Chloramphenicol	S	694377
Denmark	2013-02-04	1	1	0	6156	Ciprofloxacin	S	694377
Denmark	2013-02-04	1	1	0	6156	Gentamicin	S	694377
Denmark	2013-02-04	1	1	0	6156	Nalidixic acid	S	694377
Denmark	2013-02-04	1	1	0	6156	Streptomycin	S	694377
Denmark	2013-02-04	1	1	0	6156	Sulphonamides	S	694377
Denmark	2013-02-04	1	1	0	6156	Tetracycline	S	694377
Denmark	2013-02-04	1	1	0	6156	Trimethoprim	S	694377
Denmark	2013-02-04	1	2	0	6158	Ampicillin	S	694377
Denmark	2013-02-04	1	2	0	6158	Chloramphenicol	S	694377
Denmark	2013-02-04	1	2	0	6158	Ciprofloxacin	S	694377
Denmark	2013-02-04	1	2	0	6158	Gentamicin	S	694377
Denmark	2013-02-04	1	2	0	6158	Nalidixic acid	S	694377
Denmark	2013-02-04	1	2	0	6158	Streptomycin	S	694377
Denmark	2013-02-04	1	2	0	6158	Sulphonamides	S	694377
Denmark	2013-02-04	1	2	0	6158	Tetracycline	S	694377
Denmark	2013-02-04	1	2	0	6158	Trimethoprim	S	694377
Denmark	2012-10-31	0	1	0	59103	Ampicillin	R	712737
Denmark	2012-10-31	0	1	0	59103	Chloramphenicol	S	712737
Denmark	2012-10-31	0	1	0	59103	Ciprofloxacin	S	712737
Denmark	2012-10-31	0	1	0	59103	Gentamicin	S	712737
Denmark	2012-10-31	0	1	0	59103	Nalidixic acid	S	712737
Denmark	2012-10-31	0	1	0	59103	Streptomycin	R	712737
Denmark	2012-10-31	0	1	0	59103	Sulphonamides	R	712737
Denmark	2012-10-31	0	1	0	59103	Tetracycline	R	712737
Denmark	2012-10-31	0	1	0	59103	Trimethoprim	R	712737
Denmark	2012-10-31	0	2	0	59104	Ampicillin	R	712737
Denmark	2012-10-31	0	2	0	59104	Chloramphenicol	S	712737
Denmark	2012-10-31	0	2	0	59104	Ciprofloxacin	S	712737
Denmark	2012-10-31	0	2	0	59104	Gentamicin	S	712737
Denmark	2012-10-31	0	2	0	59104	Nalidixic acid	S	712737
Denmark	2012-10-31	0	2	0	59104	Streptomycin	R	712737
Denmark	2012-10-31	0	2	0	59104	Sulphonamides	S	712737
Denmark	2012-10-31	0	2	0	59104	Tetracycline	R	712737
Denmark	2012-10-31	0	2	0	59104	Trimethoprim	S	712737
Denmark	2013-02-05	1	1	0	6559	Ampicillin	S	740511
Denmark	2013-02-05	1	1	0	6559	Chloramphenicol	S	740511
Denmark	2013-02-05	1	1	0	6559	Ciprofloxacin	S	740511
Denmark	2013-02-05	1	1	0	6559	Gentamicin	S	740511
Denmark	2013-02-05	1	1	0	6559	Nalidixic acid	S	740511
Denmark	2013-02-05	1	1	0	6559	Streptomycin	S	740511
Denmark	2013-02-05	1	1	0	6559	Sulphonamides	S	740511
Denmark	2013-02-05	1	1	0	6559	Tetracycline	S	740511
Denmark	2013-02-05	1	1	0	6559	Trimethoprim	S	740511
Denmark	2013-02-05	1	2	0	6561	Ampicillin	S	740511
Denmark	2013-02-05	1	2	0	6561	Chloramphenicol	S	740511
Denmark	2013-02-05	1	2	0	6561	Ciprofloxacin	S	740511
Denmark	2013-02-05	1	2	0	6561	Gentamicin	S	740511
Denmark	2013-02-05	1	2	0	6561	Nalidixic acid	S	740511
Denmark	2013-02-05	1	2	0	6561	Streptomycin	S	740511
Denmark	2013-02-05	1	2	0	6561	Sulphonamides	S	740511
Denmark	2013-02-05	1	2	0	6561	Tetracycline	S	740511
Denmark	2013-02-05	1	2	0	6561	Trimethoprim	S	740511
Denmark	2012-11-07	1	1	0	60496	Ampicillin	S	762354
Denmark	2012-11-07	1	1	0	60496	Chloramphenicol	S	762354
Denmark	2012-11-07	1	1	0	60496	Ciprofloxacin	S	762354
Denmark	2012-11-07	1	1	0	60496	Gentamicin	S	762354
Denmark	2012-11-07	1	1	0	60496	Nalidixic acid	S	762354
Denmark	2012-11-07	1	1	0	60496	Streptomycin	S	762354
Denmark	2012-11-07	1	1	0	60496	Sulphonamides	S	762354
Denmark	2012-11-07	1	1	0	60496	Tetracycline	S	762354
Denmark	2012-11-07	1	1	0	60496	Trimethoprim	S	762354
Denmark	2012-11-07	1	2	0	60497	Ampicillin	S	762354
Denmark	2012-11-07	1	2	0	60497	Chloramphenicol	S	762354
Denmark	2012-11-07	1	2	0	60497	Ciprofloxacin	S	762354
Denmark	2012-11-07	1	2	0	60497	Gentamicin	S	762354
Denmark	2012-11-07	1	2	0	60497	Nalidixic acid	S	762354
Denmark	2012-11-07	1	2	0	60497	Streptomycin	S	762354
Denmark	2012-11-07	1	2	0	60497	Sulphonamides	S	762354
Denmark	2012-11-07	1	2	0	60497	Tetracycline	S	762354
Denmark	2012-11-07	1	2	0	60497	Trimethoprim	S	762354
Denmark	2013-04-24	1	1	0	21916	Ampicillin	R	783927
Denmark	2013-04-24	1	1	0	21916	Chloramphenicol	S	783927
Denmark	2013-04-24	1	1	0	21916	Ciprofloxacin	S	783927
Denmark	2013-04-24	1	1	0	21916	Gentamicin	S	783927
Denmark	2013-04-24	1	1	0	21916	Nalidixic acid	S	783927
Denmark	2013-04-24	1	1	0	21916	Streptomycin	R	783927
Denmark	2013-04-24	1	1	0	21916	Sulphonamides	R	783927
Denmark	2013-04-24	1	1	0	21916	Tetracycline	S	783927
Denmark	2013-04-24	1	1	0	21916	Trimethoprim	R	783927
Denmark	2013-04-24	1	2	0	21918	Ampicillin	S	783927
Denmark	2013-04-24	1	2	0	21918	Chloramphenicol	S	783927
Denmark	2013-04-24	1	2	0	21918	Ciprofloxacin	S	783927
Denmark	2013-04-24	1	2	0	21918	Gentamicin	S	783927
Denmark	2013-04-24	1	2	0	21918	Nalidixic acid	S	783927
Denmark	2013-04-24	1	2	0	21918	Streptomycin	S	783927
Denmark	2013-04-24	1	2	0	21918	Sulphonamides	S	783927
Denmark	2013-04-24	1	2	0	21918	Tetracycline	S	783927
Denmark	2013-04-24	1	2	0	21918	Trimethoprim	S	783927
Denmark	2013-01-15	0	1	0	2270	Ampicillin	S	812637
Denmark	2013-01-15	0	1	0	2270	Chloramphenicol	S	812637
Denmark	2013-01-15	0	1	0	2270	Ciprofloxacin	S	812637
Denmark	2013-01-15	0	1	0	2270	Gentamicin	S	812637
Denmark	2013-01-15	0	1	0	2270	Nalidixic acid	S	812637
Denmark	2013-01-15	0	1	0	2270	Streptomycin	R	812637
Denmark	2013-01-15	0	1	0	2270	Sulphonamides	R	812637
Denmark	2013-01-15	0	1	0	2270	Tetracycline	R	812637
Denmark	2013-01-15	0	1	0	2270	Trimethoprim	S	812637
Denmark	2013-01-15	0	2	0	2272	Ampicillin	S	812637
Denmark	2013-01-15	0	2	0	2272	Chloramphenicol	S	812637
Denmark	2013-01-15	0	2	0	2272	Ciprofloxacin	S	812637
Denmark	2013-01-15	0	2	0	2272	Gentamicin	S	812637
Denmark	2013-01-15	0	2	0	2272	Nalidixic acid	S	812637
Denmark	2013-01-15	0	2	0	2272	Streptomycin	R	812637
Denmark	2013-01-15	0	2	0	2272	Sulphonamides	R	812637
Denmark	2013-01-15	0	2	0	2272	Tetracycline	R	812637
Denmark	2013-01-15	0	2	0	2272	Trimethoprim	R	812637
Denmark	2012-11-26	0	1	0	63609	Ampicillin	S	831258
Denmark	2012-11-26	0	1	0	63609	Chloramphenicol	S	831258
Denmark	2012-11-26	0	1	0	63609	Ciprofloxacin	S	831258
Denmark	2012-11-26	0	1	0	63609	Gentamicin	S	831258
Denmark	2012-11-26	0	1	0	63609	Nalidixic acid	S	831258
Denmark	2012-11-26	0	1	0	63609	Streptomycin	S	831258
Denmark	2012-11-26	0	1	0	63609	Sulphonamides	S	831258
Denmark	2012-11-26	0	1	0	63609	Tetracycline	S	831258
Denmark	2012-11-26	0	1	0	63609	Trimethoprim	S	831258
Denmark	2012-11-26	0	2	0	63611	Ampicillin	S	831258
Denmark	2012-11-26	0	2	0	63611	Chloramphenicol	S	831258
Denmark	2012-11-26	0	2	0	63611	Ciprofloxacin	S	831258
Denmark	2012-11-26	0	2	0	63611	Gentamicin	S	831258
Denmark	2012-11-26	0	2	0	63611	Nalidixic acid	S	831258
Denmark	2012-11-26	0	2	0	63611	Streptomycin	S	831258
Denmark	2012-11-26	0	2	0	63611	Sulphonamides	S	831258
Denmark	2012-11-26	0	2	0	63611	Tetracycline	S	831258
Denmark	2012-11-26	0	2	0	63611	Trimethoprim	S	831258
Denmark	2013-06-12	0	1	0	33188	Ampicillin	S	839862
Denmark	2013-06-12	0	1	0	33188	Chloramphenicol	S	839862
Denmark	2013-06-12	0	1	0	33188	Ciprofloxacin	S	839862
Denmark	2013-06-12	0	1	0	33188	Gentamicin	S	839862
Denmark	2013-06-12	0	1	0	33188	Nalidixic acid	S	839862
Denmark	2013-06-12	0	1	0	33188	Streptomycin	R	839862
Denmark	2013-06-12	0	1	0	33188	Sulphonamides	R	839862
Denmark	2013-06-12	0	1	0	33188	Tetracycline	R	839862
Denmark	2013-06-12	0	1	0	33188	Trimethoprim	R	839862
Denmark	2013-06-12	0	2	0	33190	Ampicillin	S	839862
Denmark	2013-06-12	0	2	0	33190	Chloramphenicol	S	839862
Denmark	2013-06-12	0	2	0	33190	Ciprofloxacin	S	839862
Denmark	2013-06-12	0	2	0	33190	Gentamicin	S	839862
Denmark	2013-06-12	0	2	0	33190	Nalidixic acid	S	839862
Denmark	2013-06-12	0	2	0	33190	Streptomycin	S	839862
Denmark	2013-06-12	0	2	0	33190	Sulphonamides	S	839862
Denmark	2013-06-12	0	2	0	33190	Tetracycline	S	839862
Denmark	2013-06-12	0	2	0	33190	Trimethoprim	S	839862
Denmark	2013-07-01	0	1	0	37200	Ampicillin	R	842625
Denmark	2013-07-01	0	1	0	37200	Chloramphenicol	S	842625
Denmark	2013-07-01	0	1	0	37200	Ciprofloxacin	S	842625
Denmark	2013-07-01	0	1	0	37200	Gentamicin	S	842625
Denmark	2013-07-01	0	1	0	37200	Nalidixic acid	S	842625
Denmark	2013-07-01	0	1	0	37200	Streptomycin	R	842625
Denmark	2013-07-01	0	1	0	37200	Sulphonamides	R	842625
Denmark	2013-07-01	0	1	0	37200	Tetracycline	R	842625
Denmark	2013-07-01	0	1	0	37200	Trimethoprim	S	842625
Denmark	2013-07-01	0	2	0	37202	Ampicillin	S	842625
Denmark	2013-07-01	0	2	0	37202	Chloramphenicol	S	842625
Denmark	2013-07-01	0	2	0	37202	Ciprofloxacin	S	842625
Denmark	2013-07-01	0	2	0	37202	Gentamicin	S	842625
Denmark	2013-07-01	0	2	0	37202	Nalidixic acid	S	842625
Denmark	2013-07-01	0	2	0	37202	Streptomycin	S	842625
Denmark	2013-07-01	0	2	0	37202	Sulphonamides	S	842625
Denmark	2013-07-01	0	2	0	37202	Tetracycline	S	842625
Denmark	2013-07-01	0	2	0	37202	Trimethoprim	S	842625
Denmark	2013-03-19	1	1	0	13569	Ampicillin	S	844587
Denmark	2013-03-19	1	1	0	13569	Chloramphenicol	S	844587
Denmark	2013-03-19	1	1	0	13569	Ciprofloxacin	S	844587
Denmark	2013-03-19	1	1	0	13569	Gentamicin	S	844587
Denmark	2013-03-19	1	1	0	13569	Nalidixic acid	S	844587
Denmark	2013-03-19	1	1	0	13569	Streptomycin	S	844587
Denmark	2013-03-19	1	1	0	13569	Sulphonamides	S	844587
Denmark	2013-03-19	1	1	0	13569	Tetracycline	S	844587
Denmark	2013-03-19	1	1	0	13569	Trimethoprim	S	844587
Denmark	2013-03-19	1	2	0	13571	Ampicillin	S	844587
Denmark	2013-03-19	1	2	0	13571	Chloramphenicol	S	844587
Denmark	2013-03-19	1	2	0	13571	Ciprofloxacin	S	844587
Denmark	2013-03-19	1	2	0	13571	Gentamicin	S	844587
Denmark	2013-03-19	1	2	0	13571	Nalidixic acid	S	844587
Denmark	2013-03-19	1	2	0	13571	Streptomycin	R	844587
Denmark	2013-03-19	1	2	0	13571	Sulphonamides	S	844587
Denmark	2013-03-19	1	2	0	13571	Tetracycline	S	844587
Denmark	2013-03-19	1	2	0	13571	Trimethoprim	S	844587
Denmark	2013-09-05	1	1	0	49679	Ampicillin	S	858699
Denmark	2013-09-05	1	1	0	49679	Chloramphenicol	S	858699
Denmark	2013-09-05	1	1	0	49679	Ciprofloxacin	S	858699
Denmark	2013-09-05	1	1	0	49679	Gentamicin	S	858699
Denmark	2013-09-05	1	1	0	49679	Nalidixic acid	S	858699
Denmark	2013-09-05	1	1	0	49679	Streptomycin	S	858699
Denmark	2013-09-05	1	1	0	49679	Sulphonamides	S	858699
Denmark	2013-09-05	1	1	0	49679	Tetracycline	S	858699
Denmark	2013-09-05	1	1	0	49679	Trimethoprim	S	858699
Denmark	2013-09-05	1	2	0	49681	Ampicillin	S	858699
Denmark	2013-09-05	1	2	0	49681	Chloramphenicol	S	858699
Denmark	2013-09-05	1	2	0	49681	Ciprofloxacin	S	858699
Denmark	2013-09-05	1	2	0	49681	Gentamicin	S	858699
Denmark	2013-09-05	1	2	0	49681	Nalidixic acid	S	858699
Denmark	2013-09-05	1	2	0	49681	Streptomycin	S	858699
Denmark	2013-09-05	1	2	0	49681	Sulphonamides	S	858699
Denmark	2013-09-05	1	2	0	49681	Tetracycline	S	858699
Denmark	2013-09-05	1	2	0	49681	Trimethoprim	S	858699
Denmark	2013-05-01	1	1	0	23635	Ampicillin	S	866079
Denmark	2013-05-01	1	1	0	23635	Chloramphenicol	S	866079
Denmark	2013-05-01	1	1	0	23635	Ciprofloxacin	S	866079
Denmark	2013-05-01	1	1	0	23635	Gentamicin	S	866079
Denmark	2013-05-01	1	1	0	23635	Nalidixic acid	S	866079
Denmark	2013-05-01	1	1	0	23635	Streptomycin	R	866079
Denmark	2013-05-01	1	1	0	23635	Sulphonamides	S	866079
Denmark	2013-05-01	1	1	0	23635	Tetracycline	S	866079
Denmark	2013-05-01	1	1	0	23635	Trimethoprim	S	866079
Denmark	2013-05-01	1	2	0	23637	Ampicillin	S	866079
Denmark	2013-05-01	1	2	0	23637	Chloramphenicol	S	866079
Denmark	2013-05-01	1	2	0	23637	Ciprofloxacin	S	866079
Denmark	2013-05-01	1	2	0	23637	Gentamicin	S	866079
Denmark	2013-05-01	1	2	0	23637	Nalidixic acid	S	866079
Denmark	2013-05-01	1	2	0	23637	Streptomycin	S	866079
Denmark	2013-05-01	1	2	0	23637	Sulphonamides	S	866079
Denmark	2013-05-01	1	2	0	23637	Tetracycline	S	866079
Denmark	2013-05-01	1	2	0	23637	Trimethoprim	S	866079
Denmark	2013-05-23	1	1	0	28516	Ampicillin	S	866079
Denmark	2013-05-23	1	1	0	28516	Chloramphenicol	S	866079
Denmark	2013-05-23	1	1	0	28516	Ciprofloxacin	S	866079
Denmark	2013-05-23	1	1	0	28516	Gentamicin	S	866079
Denmark	2013-05-23	1	1	0	28516	Nalidixic acid	S	866079
Denmark	2013-05-23	1	1	0	28516	Streptomycin	S	866079
Denmark	2013-05-23	1	1	0	28516	Sulphonamides	R	866079
Denmark	2013-05-23	1	1	0	28516	Tetracycline	R	866079
Denmark	2013-05-23	1	1	0	28516	Trimethoprim	R	866079
Denmark	2013-05-23	1	2	0	28518	Ampicillin	S	866079
Denmark	2013-05-23	1	2	0	28518	Chloramphenicol	S	866079
Denmark	2013-05-23	1	2	0	28518	Ciprofloxacin	S	866079
Denmark	2013-05-23	1	2	0	28518	Gentamicin	S	866079
Denmark	2013-05-23	1	2	0	28518	Nalidixic acid	S	866079
Denmark	2013-05-23	1	2	0	28518	Streptomycin	S	866079
Denmark	2013-05-23	1	2	0	28518	Sulphonamides	S	866079
Denmark	2013-05-23	1	2	0	28518	Tetracycline	S	866079
Denmark	2013-05-23	1	2	0	28518	Trimethoprim	S	866079
Denmark	2012-12-13	0	1	0	66597	Ampicillin	S	866331
Denmark	2012-12-13	0	1	0	66597	Chloramphenicol	S	866331
Denmark	2012-12-13	0	1	0	66597	Ciprofloxacin	S	866331
Denmark	2012-12-13	0	1	0	66597	Gentamicin	S	866331
Denmark	2012-12-13	0	1	0	66597	Nalidixic acid	S	866331
Denmark	2012-12-13	0	1	0	66597	Streptomycin	R	866331
Denmark	2012-12-13	0	1	0	66597	Sulphonamides	R	866331
Denmark	2012-12-13	0	1	0	66597	Tetracycline	R	866331
Denmark	2012-12-13	0	1	0	66597	Trimethoprim	S	866331
Denmark	2012-12-13	0	2	0	66599	Ampicillin	S	866331
Denmark	2012-12-13	0	2	0	66599	Chloramphenicol	S	866331
Denmark	2012-12-13	0	2	0	66599	Ciprofloxacin	S	866331
Denmark	2012-12-13	0	2	0	66599	Gentamicin	S	866331
Denmark	2012-12-13	0	2	0	66599	Nalidixic acid	S	866331
Denmark	2012-12-13	0	2	0	66599	Streptomycin	S	866331
Denmark	2012-12-13	0	2	0	66599	Sulphonamides	S	866331
Denmark	2012-12-13	0	2	0	66599	Tetracycline	S	866331
Denmark	2012-12-13	0	2	0	66599	Trimethoprim	S	866331
Denmark	2013-06-13	0	1	0	33570	Ampicillin	S	866952
Denmark	2013-06-13	0	1	0	33570	Chloramphenicol	S	866952
Denmark	2013-06-13	0	1	0	33570	Ciprofloxacin	S	866952
Denmark	2013-06-13	0	1	0	33570	Gentamicin	S	866952
Denmark	2013-06-13	0	1	0	33570	Nalidixic acid	S	866952
Denmark	2013-06-13	0	1	0	33570	Streptomycin	R	866952
Denmark	2013-06-13	0	1	0	33570	Sulphonamides	S	866952
Denmark	2013-06-13	0	1	0	33570	Tetracycline	R	866952
Denmark	2013-06-13	0	1	0	33570	Trimethoprim	S	866952
Denmark	2013-06-13	0	2	0	33572	Ampicillin	S	866952
Denmark	2013-06-13	0	2	0	33572	Chloramphenicol	S	866952
Denmark	2013-06-13	0	2	0	33572	Ciprofloxacin	S	866952
Denmark	2013-06-13	0	2	0	33572	Gentamicin	S	866952
Denmark	2013-06-13	0	2	0	33572	Nalidixic acid	S	866952
Denmark	2013-06-13	0	2	0	33572	Streptomycin	R	866952
Denmark	2013-06-13	0	2	0	33572	Sulphonamides	R	866952
Denmark	2013-06-13	0	2	0	33572	Tetracycline	R	866952
Denmark	2013-06-13	0	2	0	33572	Trimethoprim	R	866952
Denmark	2013-04-09	0	1	0	18062	Ampicillin	S	868014
Denmark	2013-04-09	0	1	0	18062	Chloramphenicol	S	868014
Denmark	2013-04-09	0	1	0	18062	Ciprofloxacin	S	868014
Denmark	2013-04-09	0	1	0	18062	Gentamicin	S	868014
Denmark	2013-04-09	0	1	0	18062	Nalidixic acid	S	868014
Denmark	2013-04-09	0	1	0	18062	Streptomycin	S	868014
Denmark	2013-04-09	0	1	0	18062	Sulphonamides	S	868014
Denmark	2013-04-09	0	1	0	18062	Tetracycline	S	868014
Denmark	2013-04-09	0	1	0	18062	Trimethoprim	S	868014
Denmark	2013-04-09	0	2	0	18064	Ampicillin	S	868014
Denmark	2013-04-09	0	2	0	18064	Chloramphenicol	S	868014
Denmark	2013-04-09	0	2	0	18064	Ciprofloxacin	S	868014
Denmark	2013-04-09	0	2	0	18064	Gentamicin	R	868014
Denmark	2013-04-09	0	2	0	18064	Nalidixic acid	S	868014
Denmark	2013-04-09	0	2	0	18064	Streptomycin	R	868014
Denmark	2013-04-09	0	2	0	18064	Sulphonamides	S	868014
Denmark	2013-04-09	0	2	0	18064	Tetracycline	R	868014
Denmark	2013-04-09	0	2	0	18064	Trimethoprim	S	868014
Denmark	2012-10-22	0	1	0	57751	Ampicillin	S	868167
Denmark	2012-10-22	0	1	0	57751	Chloramphenicol	S	868167
Denmark	2012-10-22	0	1	0	57751	Ciprofloxacin	S	868167
Denmark	2012-10-22	0	1	0	57751	Gentamicin	S	868167
Denmark	2012-10-22	0	1	0	57751	Nalidixic acid	S	868167
Denmark	2012-10-22	0	1	0	57751	Streptomycin	S	868167
Denmark	2012-10-22	0	1	0	57751	Sulphonamides	S	868167
Denmark	2012-10-22	0	1	0	57751	Tetracycline	S	868167
Denmark	2012-10-22	0	1	0	57751	Trimethoprim	S	868167
Denmark	2012-10-22	0	2	0	57752	Ampicillin	S	868167
Denmark	2012-10-22	0	2	0	57752	Chloramphenicol	S	868167
Denmark	2012-10-22	0	2	0	57752	Ciprofloxacin	S	868167
Denmark	2012-10-22	0	2	0	57752	Gentamicin	S	868167
Denmark	2012-10-22	0	2	0	57752	Nalidixic acid	S	868167
Denmark	2012-10-22	0	2	0	57752	Streptomycin	S	868167
Denmark	2012-10-22	0	2	0	57752	Sulphonamides	S	868167
Denmark	2012-10-22	0	2	0	57752	Tetracycline	S	868167
Denmark	2012-10-22	0	2	0	57752	Trimethoprim	S	868167
Denmark	2013-07-03	0	1	0	37789	Ampicillin	S	870984
Denmark	2013-07-03	0	1	0	37789	Chloramphenicol	S	870984
Denmark	2013-07-03	0	1	0	37789	Ciprofloxacin	S	870984
Denmark	2013-07-03	0	1	0	37789	Gentamicin	S	870984
Denmark	2013-07-03	0	1	0	37789	Nalidixic acid	S	870984
Denmark	2013-07-03	0	1	0	37789	Streptomycin	S	870984
Denmark	2013-07-03	0	1	0	37789	Sulphonamides	S	870984
Denmark	2013-07-03	0	1	0	37789	Tetracycline	S	870984
Denmark	2013-07-03	0	1	0	37789	Trimethoprim	S	870984
Denmark	2013-07-03	0	2	0	37791	Ampicillin	R	870984
Denmark	2013-07-03	0	2	0	37791	Chloramphenicol	S	870984
Denmark	2013-07-03	0	2	0	37791	Ciprofloxacin	S	870984
Denmark	2013-07-03	0	2	0	37791	Gentamicin	S	870984
Denmark	2013-07-03	0	2	0	37791	Nalidixic acid	S	870984
Denmark	2013-07-03	0	2	0	37791	Streptomycin	R	870984
Denmark	2013-07-03	0	2	0	37791	Sulphonamides	R	870984
Denmark	2013-07-03	0	2	0	37791	Tetracycline	S	870984
Denmark	2013-07-03	0	2	0	37791	Trimethoprim	R	870984
Denmark	2013-03-19	0	1	0	13573	Ampicillin	S	871722
Denmark	2013-03-19	0	1	0	13573	Chloramphenicol	S	871722
Denmark	2013-03-19	0	1	0	13573	Ciprofloxacin	S	871722
Denmark	2013-03-19	0	1	0	13573	Gentamicin	S	871722
Denmark	2013-03-19	0	1	0	13573	Nalidixic acid	S	871722
Denmark	2013-03-19	0	1	0	13573	Streptomycin	S	871722
Denmark	2013-03-19	0	1	0	13573	Sulphonamides	S	871722
Denmark	2013-03-19	0	1	0	13573	Tetracycline	S	871722
Denmark	2013-03-19	0	1	0	13573	Trimethoprim	S	871722
Denmark	2013-03-19	0	2	0	13575	Ampicillin	S	871722
Denmark	2013-03-19	0	2	0	13575	Chloramphenicol	S	871722
Denmark	2013-03-19	0	2	0	13575	Ciprofloxacin	S	871722
Denmark	2013-03-19	0	2	0	13575	Gentamicin	S	871722
Denmark	2013-03-19	0	2	0	13575	Nalidixic acid	S	871722
Denmark	2013-03-19	0	2	0	13575	Streptomycin	S	871722
Denmark	2013-03-19	0	2	0	13575	Sulphonamides	S	871722
Denmark	2013-03-19	0	2	0	13575	Tetracycline	S	871722
Denmark	2013-03-19	0	2	0	13575	Trimethoprim	S	871722
Denmark	2013-02-04	0	1	0	6160	Ampicillin	S	873684
Denmark	2013-02-04	0	1	0	6160	Chloramphenicol	S	873684
Denmark	2013-02-04	0	1	0	6160	Ciprofloxacin	S	873684
Denmark	2013-02-04	0	1	0	6160	Gentamicin	S	873684
Denmark	2013-02-04	0	1	0	6160	Nalidixic acid	S	873684
Denmark	2013-02-04	0	1	0	6160	Streptomycin	S	873684
Denmark	2013-02-04	0	1	0	6160	Sulphonamides	S	873684
Denmark	2013-02-04	0	1	0	6160	Tetracycline	R	873684
Denmark	2013-02-04	0	1	0	6160	Trimethoprim	S	873684
Denmark	2013-02-04	0	2	0	6162	Ampicillin	S	873684
Denmark	2013-02-04	0	2	0	6162	Chloramphenicol	S	873684
Denmark	2013-02-04	0	2	0	6162	Ciprofloxacin	S	873684
Denmark	2013-02-04	0	2	0	6162	Gentamicin	S	873684
Denmark	2013-02-04	0	2	0	6162	Nalidixic acid	S	873684
Denmark	2013-02-04	0	2	0	6162	Streptomycin	S	873684
Denmark	2013-02-04	0	2	0	6162	Sulphonamides	S	873684
Denmark	2013-02-04	0	2	0	6162	Tetracycline	S	873684
Denmark	2013-02-04	0	2	0	6162	Trimethoprim	S	873684
Denmark	2013-09-12	0	1	0	50754	Ampicillin	S	874530
Denmark	2013-09-12	0	1	0	50754	Chloramphenicol	S	874530
Denmark	2013-09-12	0	1	0	50754	Ciprofloxacin	S	874530
Denmark	2013-09-12	0	1	0	50754	Gentamicin	R	874530
Denmark	2013-09-12	0	1	0	50754	Nalidixic acid	S	874530
Denmark	2013-09-12	0	1	0	50754	Streptomycin	R	874530
Denmark	2013-09-12	0	1	0	50754	Sulphonamides	R	874530
Denmark	2013-09-12	0	1	0	50754	Tetracycline	R	874530
Denmark	2013-09-12	0	1	0	50754	Trimethoprim	S	874530
Denmark	2013-09-12	0	2	0	50756	Ampicillin	S	874530
Denmark	2013-09-12	0	2	0	50756	Chloramphenicol	S	874530
Denmark	2013-09-12	0	2	0	50756	Ciprofloxacin	S	874530
Denmark	2013-09-12	0	2	0	50756	Gentamicin	S	874530
Denmark	2013-09-12	0	2	0	50756	Nalidixic acid	S	874530
Denmark	2013-09-12	0	2	0	50756	Streptomycin	S	874530
Denmark	2013-09-12	0	2	0	50756	Sulphonamides	S	874530
Denmark	2013-09-12	0	2	0	50756	Tetracycline	S	874530
Denmark	2013-09-12	0	2	0	50756	Trimethoprim	S	874530
Denmark	2013-02-07	0	1	0	6922	Ampicillin	R	875745
Denmark	2013-02-07	0	1	0	6922	Chloramphenicol	S	875745
Denmark	2013-02-07	0	1	0	6922	Ciprofloxacin	S	875745
Denmark	2013-02-07	0	1	0	6922	Gentamicin	S	875745
Denmark	2013-02-07	0	1	0	6922	Nalidixic acid	S	875745
Denmark	2013-02-07	0	1	0	6922	Streptomycin	R	875745
Denmark	2013-02-07	0	1	0	6922	Sulphonamides	R	875745
Denmark	2013-02-07	0	1	0	6922	Tetracycline	R	875745
Denmark	2013-02-07	0	1	0	6922	Trimethoprim	R	875745
Denmark	2013-02-07	0	2	0	6924	Ampicillin	S	875745
Denmark	2013-02-07	0	2	0	6924	Chloramphenicol	S	875745
Denmark	2013-02-07	0	2	0	6924	Ciprofloxacin	S	875745
Denmark	2013-02-07	0	2	0	6924	Gentamicin	S	875745
Denmark	2013-02-07	0	2	0	6924	Nalidixic acid	S	875745
Denmark	2013-02-07	0	2	0	6924	Streptomycin	R	875745
Denmark	2013-02-07	0	2	0	6924	Sulphonamides	R	875745
Denmark	2013-02-07	0	2	0	6924	Tetracycline	R	875745
Denmark	2013-02-07	0	2	0	6924	Trimethoprim	R	875745
France	2012-04-23	1	1	0	E12AK086	Ampicillin	S	22B
France	2012-04-23	1	1	0	E12AK086	Chloramphenicol	S	22B
France	2012-04-23	1	1	0	E12AK086	Ciprofloxacin	S	22B
France	2012-04-23	1	1	0	E12AK086	Gentamicin	S	22B
France	2012-04-23	1	1	0	E12AK086	Nalidixic acid	S	22B
France	2012-04-23	1	1	0	E12AK086	Streptomycin	S	22B
France	2012-04-23	1	1	0	E12AK086	Tetracycline	R	22B
France	2012-04-23	1	1	0	E12AK086	Trimethoprim_Sulphonamide	S	22B
France	2012-04-23	1	1	0	E12AK087	Ampicillin	S	22B
France	2012-04-23	1	1	0	E12AK087	Chloramphenicol	S	22B
France	2012-04-23	1	1	0	E12AK087	Ciprofloxacin	S	22B
France	2012-04-23	1	1	0	E12AK087	Gentamicin	S	22B
France	2012-04-23	1	1	0	E12AK087	Nalidixic acid	S	22B
France	2012-04-23	1	1	0	E12AK087	Streptomycin	S	22B
France	2012-04-23	1	1	0	E12AK087	Tetracycline	R	22B
France	2012-04-23	1	1	0	E12AK087	Trimethoprim_Sulphonamide	S	22B
France	2012-04-23	1	2	0	E12AK090	Ampicillin	S	22B
France	2012-04-23	1	2	0	E12AK090	Chloramphenicol	S	22B
France	2012-04-23	1	2	0	E12AK090	Ciprofloxacin	S	22B
France	2012-04-23	1	2	0	E12AK090	Gentamicin	R	22B
France	2012-04-23	1	2	0	E12AK090	Nalidixic acid	S	22B
France	2012-04-23	1	2	0	E12AK090	Streptomycin	S	22B
France	2012-04-23	1	2	0	E12AK090	Tetracycline	R	22B
France	2012-04-23	1	2	0	E12AK090	Trimethoprim_Sulphonamide	S	22B
France	2012-04-23	1	2	0	E12AK091	Ampicillin	S	22B
France	2012-04-23	1	2	0	E12AK091	Chloramphenicol	S	22B
France	2012-04-23	1	2	0	E12AK091	Ciprofloxacin	S	22B
France	2012-04-23	1	2	0	E12AK091	Gentamicin	S	22B
France	2012-04-23	1	2	0	E12AK091	Nalidixic acid	S	22B
France	2012-04-23	1	2	0	E12AK091	Streptomycin	S	22B
France	2012-04-23	1	2	0	E12AK091	Tetracycline	S	22B
France	2012-04-23	1	2	0	E12AK091	Trimethoprim_Sulphonamide	S	22B
France	2012-07-09	1	1	0	E12AK479	Ampicillin	S	2x3
France	2012-07-09	1	1	0	E12AK479	Chloramphenicol	S	2x3
France	2012-07-09	1	1	0	E12AK479	Ciprofloxacin	S	2x3
France	2012-07-09	1	1	0	E12AK479	Gentamicin	R	2x3
France	2012-07-09	1	1	0	E12AK479	Nalidixic acid	S	2x3
France	2012-07-09	1	1	0	E12AK479	Streptomycin	R	2x3
France	2012-07-09	1	1	0	E12AK479	Tetracycline	R	2x3
France	2012-07-09	1	1	0	E12AK479	Trimethoprim_Sulphonamide	S	2x3
France	2012-07-09	1	1	0	E12AK480	Ampicillin	S	2x3
France	2012-07-09	1	1	0	E12AK480	Chloramphenicol	S	2x3
France	2012-07-09	1	1	0	E12AK480	Ciprofloxacin	S	2x3
France	2012-07-09	1	1	0	E12AK480	Gentamicin	S	2x3
France	2012-07-09	1	1	0	E12AK480	Nalidixic acid	S	2x3
France	2012-07-09	1	1	0	E12AK480	Streptomycin	R	2x3
France	2012-07-09	1	1	0	E12AK480	Tetracycline	R	2x3
France	2012-07-09	1	1	0	E12AK480	Trimethoprim_Sulphonamide	S	2x3
France	2012-07-09	1	2	0	E12AK483	Ampicillin	S	2x3
France	2012-07-09	1	2	0	E12AK483	Chloramphenicol	S	2x3
France	2012-07-09	1	2	0	E12AK483	Ciprofloxacin	S	2x3
France	2012-07-09	1	2	0	E12AK483	Gentamicin	S	2x3
France	2012-07-09	1	2	0	E12AK483	Nalidixic acid	S	2x3
France	2012-07-09	1	2	0	E12AK483	Streptomycin	S	2x3
France	2012-07-09	1	2	0	E12AK483	Tetracycline	S	2x3
France	2012-07-09	1	2	0	E12AK483	Trimethoprim_Sulphonamide	S	2x3
France	2012-07-09	1	2	0	E12AK484	Ampicillin	R	2x3
France	2012-07-09	1	2	0	E12AK484	Chloramphenicol	R	2x3
France	2012-07-09	1	2	0	E12AK484	Ciprofloxacin	S	2x3
France	2012-07-09	1	2	0	E12AK484	Gentamicin	S	2x3
France	2012-07-09	1	2	0	E12AK484	Nalidixic acid	S	2x3
France	2012-07-09	1	2	0	E12AK484	Streptomycin	R	2x3
France	2012-07-09	1	2	0	E12AK484	Tetracycline	S	2x3
France	2012-07-09	1	2	0	E12AK484	Trimethoprim_Sulphonamide	R	2x3
France	2012-05-29	0	1	0	E12AK207	Ampicillin	S	3FE
France	2012-05-29	0	1	0	E12AK207	Chloramphenicol	S	3FE
France	2012-05-29	0	1	0	E12AK207	Ciprofloxacin	S	3FE
France	2012-05-29	0	1	0	E12AK207	Gentamicin	S	3FE
France	2012-05-29	0	1	0	E12AK207	Nalidixic acid	S	3FE
France	2012-05-29	0	1	0	E12AK207	Streptomycin	S	3FE
France	2012-05-29	0	1	0	E12AK207	Tetracycline	R	3FE
France	2012-05-29	0	1	0	E12AK207	Trimethoprim_Sulphonamide	S	3FE
France	2012-05-29	0	1	0	E12AK208	Ampicillin	S	3FE
France	2012-05-29	0	1	0	E12AK208	Chloramphenicol	R	3FE
France	2012-05-29	0	1	0	E12AK208	Ciprofloxacin	S	3FE
France	2012-05-29	0	1	0	E12AK208	Gentamicin	R	3FE
France	2012-05-29	0	1	0	E12AK208	Nalidixic acid	S	3FE
France	2012-05-29	0	1	0	E12AK208	Streptomycin	R	3FE
France	2012-05-29	0	1	0	E12AK208	Tetracycline	R	3FE
France	2012-05-29	0	1	0	E12AK208	Trimethoprim_Sulphonamide	S	3FE
France	2012-05-29	0	2	0	E12AK211	Ampicillin	S	3FE
France	2012-05-29	0	2	0	E12AK211	Chloramphenicol	S	3FE
France	2012-05-29	0	2	0	E12AK211	Ciprofloxacin	S	3FE
France	2012-05-29	0	2	0	E12AK211	Gentamicin	S	3FE
France	2012-05-29	0	2	0	E12AK211	Nalidixic acid	S	3FE
France	2012-05-29	0	2	0	E12AK211	Streptomycin	S	3FE
France	2012-05-29	0	2	0	E12AK211	Tetracycline	S	3FE
France	2012-05-29	0	2	0	E12AK211	Trimethoprim_Sulphonamide	S	3FE
France	2012-05-29	0	2	0	E12AK212	Ampicillin	S	3FE
France	2012-05-29	0	2	0	E12AK212	Chloramphenicol	S	3FE
France	2012-05-29	0	2	0	E12AK212	Ciprofloxacin	S	3FE
France	2012-05-29	0	2	0	E12AK212	Gentamicin	S	3FE
France	2012-05-29	0	2	0	E12AK212	Nalidixic acid	S	3FE
France	2012-05-29	0	2	0	E12AK212	Streptomycin	R	3FE
France	2012-05-29	0	2	0	E12AK212	Tetracycline	R	3FE
France	2012-05-29	0	2	0	E12AK212	Trimethoprim_Sulphonamide	R	3FE
France	2012-06-04	1	1	0	E12AK276_2	Ampicillin	S	3ZHa
France	2012-06-04	1	1	0	E12AK276_2	Chloramphenicol	S	3ZHa
France	2012-06-04	1	1	0	E12AK276_2	Ciprofloxacin	S	3ZHa
France	2012-06-04	1	1	0	E12AK276_2	Gentamicin	S	3ZHa
France	2012-06-04	1	1	0	E12AK276_2	Nalidixic acid	S	3ZHa
France	2012-06-04	1	1	0	E12AK276_2	Streptomycin	S	3ZHa
France	2012-06-04	1	1	0	E12AK276_2	Tetracycline	S	3ZHa
France	2012-06-04	1	1	0	E12AK276_2	Trimethoprim_Sulphonamide	S	3ZHa
France	2012-06-04	1	1	0	E12AK277	Ampicillin	S	3ZHa
France	2012-06-04	1	1	0	E12AK277	Chloramphenicol	S	3ZHa
France	2012-06-04	1	1	0	E12AK277	Ciprofloxacin	S	3ZHa
France	2012-06-04	1	1	0	E12AK277	Gentamicin	S	3ZHa
France	2012-06-04	1	1	0	E12AK277	Nalidixic acid	S	3ZHa
France	2012-06-04	1	1	0	E12AK277	Streptomycin	S	3ZHa
France	2012-06-04	1	1	0	E12AK277	Tetracycline	R	3ZHa
France	2012-06-04	1	1	0	E12AK277	Trimethoprim_Sulphonamide	S	3ZHa
France	2012-06-04	1	2	0	E12AK280	Ampicillin	S	3ZHa
France	2012-06-04	1	2	0	E12AK280	Chloramphenicol	S	3ZHa
France	2012-06-04	1	2	0	E12AK280	Ciprofloxacin	S	3ZHa
France	2012-06-04	1	2	0	E12AK280	Gentamicin	S	3ZHa
France	2012-06-04	1	2	0	E12AK280	Nalidixic acid	S	3ZHa
France	2012-06-04	1	2	0	E12AK280	Streptomycin	S	3ZHa
France	2012-06-04	1	2	0	E12AK280	Tetracycline	S	3ZHa
France	2012-06-04	1	2	0	E12AK280	Trimethoprim_Sulphonamide	S	3ZHa
France	2012-06-04	1	2	0	E12AK281	Ampicillin	S	3ZHa
France	2012-06-04	1	2	0	E12AK281	Chloramphenicol	S	3ZHa
France	2012-06-04	1	2	0	E12AK281	Ciprofloxacin	S	3ZHa
France	2012-06-04	1	2	0	E12AK281	Gentamicin	S	3ZHa
France	2012-06-04	1	2	0	E12AK281	Nalidixic acid	S	3ZHa
France	2012-06-04	1	2	0	E12AK281	Streptomycin	S	3ZHa
France	2012-06-04	1	2	0	E12AK281	Tetracycline	S	3ZHa
France	2012-06-04	1	2	0	E12AK281	Trimethoprim_Sulphonamide	S	3ZHa
France	2012-07-09	1	1	0	E12AK459	Ampicillin	S	3ZHb
France	2012-07-09	1	1	0	E12AK459	Chloramphenicol	S	3ZHb
France	2012-07-09	1	1	0	E12AK459	Ciprofloxacin	S	3ZHb
France	2012-07-09	1	1	0	E12AK459	Gentamicin	S	3ZHb
France	2012-07-09	1	1	0	E12AK459	Nalidixic acid	S	3ZHb
France	2012-07-09	1	1	0	E12AK459	Streptomycin	S	3ZHb
France	2012-07-09	1	1	0	E12AK459	Tetracycline	R	3ZHb
France	2012-07-09	1	1	0	E12AK459	Trimethoprim_Sulphonamide	S	3ZHb
France	2012-07-09	1	1	0	E12AK460	Ampicillin	S	3ZHb
France	2012-07-09	1	1	0	E12AK460	Chloramphenicol	S	3ZHb
France	2012-07-09	1	1	0	E12AK460	Ciprofloxacin	S	3ZHb
France	2012-07-09	1	1	0	E12AK460	Gentamicin	S	3ZHb
France	2012-07-09	1	1	0	E12AK460	Nalidixic acid	S	3ZHb
France	2012-07-09	1	1	0	E12AK460	Streptomycin	S	3ZHb
France	2012-07-09	1	1	0	E12AK460	Tetracycline	R	3ZHb
France	2012-07-09	1	1	0	E12AK460	Trimethoprim_Sulphonamide	S	3ZHb
France	2012-07-09	1	2	0	E12AK463	Ampicillin	S	3ZHb
France	2012-07-09	1	2	0	E12AK463	Chloramphenicol	S	3ZHb
France	2012-07-09	1	2	0	E12AK463	Ciprofloxacin	S	3ZHb
France	2012-07-09	1	2	0	E12AK463	Gentamicin	S	3ZHb
France	2012-07-09	1	2	0	E12AK463	Nalidixic acid	S	3ZHb
France	2012-07-09	1	2	0	E12AK463	Streptomycin	R	3ZHb
France	2012-07-09	1	2	0	E12AK463	Tetracycline	R	3ZHb
France	2012-07-09	1	2	0	E12AK463	Trimethoprim_Sulphonamide	R	3ZHb
France	2012-07-09	1	2	0	E12AK464	Ampicillin	S	3ZHb
France	2012-07-09	1	2	0	E12AK464	Chloramphenicol	S	3ZHb
France	2012-07-09	1	2	0	E12AK464	Ciprofloxacin	S	3ZHb
France	2012-07-09	1	2	0	E12AK464	Gentamicin	R	3ZHb
France	2012-07-09	1	2	0	E12AK464	Nalidixic acid	S	3ZHb
France	2012-07-09	1	2	0	E12AK464	Streptomycin	S	3ZHb
France	2012-07-09	1	2	0	E12AK464	Tetracycline	S	3ZHb
France	2012-07-09	1	2	0	E12AK464	Trimethoprim_Sulphonamide	S	3ZHb
France	2012-06-11	0	1	0	E12AK363	Ampicillin	S	62Z
France	2012-06-11	0	1	0	E12AK363	Chloramphenicol	R	62Z
France	2012-06-11	0	1	0	E12AK363	Ciprofloxacin	S	62Z
France	2012-06-11	0	1	0	E12AK363	Gentamicin	S	62Z
France	2012-06-11	0	1	0	E12AK363	Nalidixic acid	S	62Z
France	2012-06-11	0	1	0	E12AK363	Streptomycin	R	62Z
France	2012-06-11	0	1	0	E12AK363	Tetracycline	R	62Z
France	2012-06-11	0	1	0	E12AK363	Trimethoprim_Sulphonamide	R	62Z
France	2012-06-11	0	1	0	E12AK364	Ampicillin	R	62Z
France	2012-06-11	0	1	0	E12AK364	Chloramphenicol	R	62Z
France	2012-06-11	0	1	0	E12AK364	Ciprofloxacin	S	62Z
France	2012-06-11	0	1	0	E12AK364	Gentamicin	S	62Z
France	2012-06-11	0	1	0	E12AK364	Nalidixic acid	S	62Z
France	2012-06-11	0	1	0	E12AK364	Streptomycin	R	62Z
France	2012-06-11	0	1	0	E12AK364	Tetracycline	R	62Z
France	2012-06-11	0	1	0	E12AK364	Trimethoprim_Sulphonamide	R	62Z
France	2012-06-11	0	2	0	E12AK367	Ampicillin	S	62Z
France	2012-06-11	0	2	0	E12AK367	Chloramphenicol	R	62Z
France	2012-06-11	0	2	0	E12AK367	Ciprofloxacin	S	62Z
France	2012-06-11	0	2	0	E12AK367	Gentamicin	S	62Z
France	2012-06-11	0	2	0	E12AK367	Nalidixic acid	S	62Z
France	2012-06-11	0	2	0	E12AK367	Streptomycin	R	62Z
France	2012-06-11	0	2	0	E12AK367	Tetracycline	R	62Z
France	2012-06-11	0	2	0	E12AK367	Trimethoprim_Sulphonamide	S	62Z
France	2012-06-11	0	2	0	E12AK368	Ampicillin	S	62Z
France	2012-06-11	0	2	0	E12AK368	Chloramphenicol	S	62Z
France	2012-06-11	0	2	0	E12AK368	Ciprofloxacin	S	62Z
France	2012-06-11	0	2	0	E12AK368	Gentamicin	S	62Z
France	2012-06-11	0	2	0	E12AK368	Nalidixic acid	S	62Z
France	2012-06-11	0	2	0	E12AK368	Streptomycin	R	62Z
France	2012-06-11	0	2	0	E12AK368	Tetracycline	R	62Z
France	2012-06-11	0	2	0	E12AK368	Trimethoprim_Sulphonamide	S	62Z
France	2012-04-17	0	1	0	E12AK042	Ampicillin	S	A6X
France	2012-04-17	0	1	0	E12AK042	Chloramphenicol	S	A6X
France	2012-04-17	0	1	0	E12AK042	Ciprofloxacin	S	A6X
France	2012-04-17	0	1	0	E12AK042	Gentamicin	S	A6X
France	2012-04-17	0	1	0	E12AK042	Nalidixic acid	S	A6X
France	2012-04-17	0	1	0	E12AK042	Streptomycin	S	A6X
France	2012-04-17	0	1	0	E12AK042	Tetracycline	S	A6X
France	2012-04-17	0	1	0	E12AK042	Trimethoprim_Sulphonamide	S	A6X
France	2012-04-17	0	1	0	E12AK043	Ampicillin	S	A6X
France	2012-04-17	0	1	0	E12AK043	Chloramphenicol	S	A6X
France	2012-04-17	0	1	0	E12AK043	Ciprofloxacin	S	A6X
France	2012-04-17	0	1	0	E12AK043	Gentamicin	S	A6X
France	2012-04-17	0	1	0	E12AK043	Nalidixic acid	S	A6X
France	2012-04-17	0	1	0	E12AK043	Streptomycin	R	A6X
France	2012-04-17	0	1	0	E12AK043	Tetracycline	R	A6X
France	2012-04-17	0	1	0	E12AK043	Trimethoprim_Sulphonamide	R	A6X
France	2012-04-17	0	2	0	E12AK046	Ampicillin	S	A6X
France	2012-04-17	0	2	0	E12AK046	Chloramphenicol	S	A6X
France	2012-04-17	0	2	0	E12AK046	Ciprofloxacin	S	A6X
France	2012-04-17	0	2	0	E12AK046	Gentamicin	S	A6X
France	2012-04-17	0	2	0	E12AK046	Nalidixic acid	S	A6X
France	2012-04-17	0	2	0	E12AK046	Streptomycin	S	A6X
France	2012-04-17	0	2	0	E12AK046	Tetracycline	S	A6X
France	2012-04-17	0	2	0	E12AK046	Trimethoprim_Sulphonamide	S	A6X
France	2012-04-17	0	2	0	E12AK047	Ampicillin	S	A6X
France	2012-04-17	0	2	0	E12AK047	Chloramphenicol	S	A6X
France	2012-04-17	0	2	0	E12AK047	Ciprofloxacin	S	A6X
France	2012-04-17	0	2	0	E12AK047	Gentamicin	S	A6X
France	2012-04-17	0	2	0	E12AK047	Nalidixic acid	S	A6X
France	2012-04-17	0	2	0	E12AK047	Streptomycin	S	A6X
France	2012-04-17	0	2	0	E12AK047	Tetracycline	S	A6X
France	2012-04-17	0	2	0	E12AK047	Trimethoprim_Sulphonamide	S	A6X
France	2012-04-23	1	1	0	E12AK078	Ampicillin	S	AG4a
France	2012-04-23	1	1	0	E12AK078	Chloramphenicol	S	AG4a
France	2012-04-23	1	1	0	E12AK078	Ciprofloxacin	S	AG4a
France	2012-04-23	1	1	0	E12AK078	Gentamicin	S	AG4a
France	2012-04-23	1	1	0	E12AK078	Nalidixic acid	S	AG4a
France	2012-04-23	1	1	0	E12AK078	Streptomycin	S	AG4a
France	2012-04-23	1	1	0	E12AK078	Tetracycline	S	AG4a
France	2012-04-23	1	1	0	E12AK078	Trimethoprim_Sulphonamide	S	AG4a
France	2012-04-23	1	1	0	E12AK079	Ampicillin	S	AG4a
France	2012-04-23	1	1	0	E12AK079	Chloramphenicol	S	AG4a
France	2012-04-23	1	1	0	E12AK079	Ciprofloxacin	S	AG4a
France	2012-04-23	1	1	0	E12AK079	Gentamicin	S	AG4a
France	2012-04-23	1	1	0	E12AK079	Nalidixic acid	S	AG4a
France	2012-04-23	1	1	0	E12AK079	Streptomycin	S	AG4a
France	2012-04-23	1	1	0	E12AK079	Tetracycline	S	AG4a
France	2012-04-23	1	1	0	E12AK079	Trimethoprim_Sulphonamide	S	AG4a
France	2012-04-23	1	2	0	E12AK082	Ampicillin	S	AG4a
France	2012-04-23	1	2	0	E12AK082	Chloramphenicol	S	AG4a
France	2012-04-23	1	2	0	E12AK082	Ciprofloxacin	S	AG4a
France	2012-04-23	1	2	0	E12AK082	Gentamicin	S	AG4a
France	2012-04-23	1	2	0	E12AK082	Nalidixic acid	S	AG4a
France	2012-04-23	1	2	0	E12AK082	Streptomycin	S	AG4a
France	2012-04-23	1	2	0	E12AK082	Tetracycline	S	AG4a
France	2012-04-23	1	2	0	E12AK082	Trimethoprim_Sulphonamide	S	AG4a
France	2012-04-23	1	2	0	E12AK083	Ampicillin	S	AG4a
France	2012-04-23	1	2	0	E12AK083	Chloramphenicol	S	AG4a
France	2012-04-23	1	2	0	E12AK083	Ciprofloxacin	S	AG4a
France	2012-04-23	1	2	0	E12AK083	Gentamicin	S	AG4a
France	2012-04-23	1	2	0	E12AK083	Nalidixic acid	S	AG4a
France	2012-04-23	1	2	0	E12AK083	Streptomycin	S	AG4a
France	2012-04-23	1	2	0	E12AK083	Tetracycline	S	AG4a
France	2012-04-23	1	2	0	E12AK083	Trimethoprim_Sulphonamide	S	AG4a
France	2012-07-17	1	1	0	E12AK580	Ampicillin	S	AG4b
France	2012-07-17	1	1	0	E12AK580	Chloramphenicol	S	AG4b
France	2012-07-17	1	1	0	E12AK580	Ciprofloxacin	S	AG4b
France	2012-07-17	1	1	0	E12AK580	Gentamicin	S	AG4b
France	2012-07-17	1	1	0	E12AK580	Nalidixic acid	S	AG4b
France	2012-07-17	1	1	0	E12AK580	Streptomycin	S	AG4b
France	2012-07-17	1	1	0	E12AK580	Tetracycline	R	AG4b
France	2012-07-17	1	1	0	E12AK580	Trimethoprim_Sulphonamide	S	AG4b
France	2012-07-17	1	1	0	E12AK581	Ampicillin	S	AG4b
France	2012-07-17	1	1	0	E12AK581	Chloramphenicol	S	AG4b
France	2012-07-17	1	1	0	E12AK581	Ciprofloxacin	S	AG4b
France	2012-07-17	1	1	0	E12AK581	Gentamicin	S	AG4b
France	2012-07-17	1	1	0	E12AK581	Nalidixic acid	S	AG4b
France	2012-07-17	1	1	0	E12AK581	Streptomycin	S	AG4b
France	2012-07-17	1	1	0	E12AK581	Tetracycline	R	AG4b
France	2012-07-17	1	1	0	E12AK581	Trimethoprim_Sulphonamide	S	AG4b
France	2012-07-17	1	2	0	E12AK584	Ampicillin	S	AG4b
France	2012-07-17	1	2	0	E12AK584	Chloramphenicol	S	AG4b
France	2012-07-17	1	2	0	E12AK584	Ciprofloxacin	S	AG4b
France	2012-07-17	1	2	0	E12AK584	Gentamicin	S	AG4b
France	2012-07-17	1	2	0	E12AK584	Nalidixic acid	S	AG4b
France	2012-07-17	1	2	0	E12AK584	Streptomycin	S	AG4b
France	2012-07-17	1	2	0	E12AK584	Tetracycline	S	AG4b
France	2012-07-17	1	2	0	E12AK584	Trimethoprim_Sulphonamide	S	AG4b
France	2012-07-17	1	2	0	E12AK585	Ampicillin	S	AG4b
France	2012-07-17	1	2	0	E12AK585	Chloramphenicol	S	AG4b
France	2012-07-17	1	2	0	E12AK585	Ciprofloxacin	S	AG4b
France	2012-07-17	1	2	0	E12AK585	Gentamicin	S	AG4b
France	2012-07-17	1	2	0	E12AK585	Nalidixic acid	S	AG4b
France	2012-07-17	1	2	0	E12AK585	Streptomycin	S	AG4b
France	2012-07-17	1	2	0	E12AK585	Tetracycline	S	AG4b
France	2012-07-17	1	2	0	E12AK585	Trimethoprim_Sulphonamide	S	AG4b
France	2012-07-17	0	1	0	E12AK604	Ampicillin	S	AMJ
France	2012-07-17	0	1	0	E12AK604	Chloramphenicol	S	AMJ
France	2012-07-17	0	1	0	E12AK604	Ciprofloxacin	S	AMJ
France	2012-07-17	0	1	0	E12AK604	Gentamicin	S	AMJ
France	2012-07-17	0	1	0	E12AK604	Nalidixic acid	S	AMJ
France	2012-07-17	0	1	0	E12AK604	Streptomycin	S	AMJ
France	2012-07-17	0	1	0	E12AK604	Tetracycline	R	AMJ
France	2012-07-17	0	1	0	E12AK604	Trimethoprim_Sulphonamide	S	AMJ
France	2012-07-17	0	1	0	E12AK605	Ampicillin	R	AMJ
France	2012-07-17	0	1	0	E12AK605	Chloramphenicol	S	AMJ
France	2012-07-17	0	1	0	E12AK605	Ciprofloxacin	S	AMJ
France	2012-07-17	0	1	0	E12AK605	Gentamicin	S	AMJ
France	2012-07-17	0	1	0	E12AK605	Nalidixic acid	S	AMJ
France	2012-07-17	0	1	0	E12AK605	Streptomycin	R	AMJ
France	2012-07-17	0	1	0	E12AK605	Tetracycline	S	AMJ
France	2012-07-17	0	1	0	E12AK605	Trimethoprim_Sulphonamide	S	AMJ
France	2012-07-17	0	2	0	E12AK608	Ampicillin	S	AMJ
France	2012-07-17	0	2	0	E12AK608	Chloramphenicol	S	AMJ
France	2012-07-17	0	2	0	E12AK608	Ciprofloxacin	S	AMJ
France	2012-07-17	0	2	0	E12AK608	Gentamicin	S	AMJ
France	2012-07-17	0	2	0	E12AK608	Nalidixic acid	S	AMJ
France	2012-07-17	0	2	0	E12AK608	Streptomycin	R	AMJ
France	2012-07-17	0	2	0	E12AK608	Tetracycline	R	AMJ
France	2012-07-17	0	2	0	E12AK608	Trimethoprim_Sulphonamide	R	AMJ
France	2012-07-17	0	2	0	E12AK609	Ampicillin	S	AMJ
France	2012-07-17	0	2	0	E12AK609	Chloramphenicol	S	AMJ
France	2012-07-17	0	2	0	E12AK609	Ciprofloxacin	S	AMJ
France	2012-07-17	0	2	0	E12AK609	Gentamicin	R	AMJ
France	2012-07-17	0	2	0	E12AK609	Nalidixic acid	S	AMJ
France	2012-07-17	0	2	0	E12AK609	Streptomycin	R	AMJ
France	2012-07-17	0	2	0	E12AK609	Tetracycline	R	AMJ
France	2012-07-17	0	2	0	E12AK609	Trimethoprim_Sulphonamide	S	AMJ
France	2012-07-09	0	1	0	E12AK495	Ampicillin	S	C9S
France	2012-07-09	0	1	0	E12AK495	Chloramphenicol	S	C9S
France	2012-07-09	0	1	0	E12AK495	Ciprofloxacin	S	C9S
France	2012-07-09	0	1	0	E12AK495	Gentamicin	S	C9S
France	2012-07-09	0	1	0	E12AK495	Nalidixic acid	S	C9S
France	2012-07-09	0	1	0	E12AK495	Streptomycin	R	C9S
France	2012-07-09	0	1	0	E12AK495	Tetracycline	S	C9S
France	2012-07-09	0	1	0	E12AK495	Trimethoprim_Sulphonamide	S	C9S
France	2012-07-09	0	1	0	E12AK499	Ampicillin	S	C9S
France	2012-07-09	0	1	0	E12AK499	Chloramphenicol	S	C9S
France	2012-07-09	0	1	0	E12AK499	Ciprofloxacin	S	C9S
France	2012-07-09	0	1	0	E12AK499	Gentamicin	S	C9S
France	2012-07-09	0	1	0	E12AK499	Nalidixic acid	S	C9S
France	2012-07-09	0	1	0	E12AK499	Streptomycin	R	C9S
France	2012-07-09	0	1	0	E12AK499	Tetracycline	R	C9S
France	2012-07-09	0	1	0	E12AK499	Trimethoprim_Sulphonamide	S	C9S
France	2012-07-09	0	2	0	E12AK500	Ampicillin	S	C9S
France	2012-07-09	0	2	0	E12AK500	Chloramphenicol	S	C9S
France	2012-07-09	0	2	0	E12AK500	Ciprofloxacin	S	C9S
France	2012-07-09	0	2	0	E12AK500	Gentamicin	S	C9S
France	2012-07-09	0	2	0	E12AK500	Nalidixic acid	S	C9S
France	2012-07-09	0	2	0	E12AK500	Streptomycin	R	C9S
France	2012-07-09	0	2	0	E12AK500	Tetracycline	R	C9S
France	2012-07-09	0	2	0	E12AK500	Trimethoprim_Sulphonamide	S	C9S
France	2012-04-23	0	1	0	E12AK122	Ampicillin	R	CBV
France	2012-04-23	0	1	0	E12AK122	Chloramphenicol	S	CBV
France	2012-04-23	0	1	0	E12AK122	Ciprofloxacin	S	CBV
France	2012-04-23	0	1	0	E12AK122	Gentamicin	S	CBV
France	2012-04-23	0	1	0	E12AK122	Nalidixic acid	S	CBV
France	2012-04-23	0	1	0	E12AK122	Streptomycin	R	CBV
France	2012-04-23	0	1	0	E12AK122	Tetracycline	R	CBV
France	2012-04-23	0	1	0	E12AK122	Trimethoprim_Sulphonamide	R	CBV
France	2012-04-23	0	1	0	E12AK123	Ampicillin	S	CBV
France	2012-04-23	0	1	0	E12AK123	Chloramphenicol	S	CBV
France	2012-04-23	0	1	0	E12AK123	Ciprofloxacin	S	CBV
France	2012-04-23	0	1	0	E12AK123	Gentamicin	S	CBV
France	2012-04-23	0	1	0	E12AK123	Nalidixic acid	S	CBV
France	2012-04-23	0	1	0	E12AK123	Streptomycin	S	CBV
France	2012-04-23	0	1	0	E12AK123	Tetracycline	R	CBV
France	2012-04-23	0	1	0	E12AK123	Trimethoprim_Sulphonamide	R	CBV
France	2012-04-23	0	2	0	E12AK127	Ampicillin	S	CBV
France	2012-04-23	0	2	0	E12AK127	Chloramphenicol	S	CBV
France	2012-04-23	0	2	0	E12AK127	Ciprofloxacin	S	CBV
France	2012-04-23	0	2	0	E12AK127	Gentamicin	S	CBV
France	2012-04-23	0	2	0	E12AK127	Nalidixic acid	S	CBV
France	2012-04-23	0	2	0	E12AK127	Streptomycin	R	CBV
France	2012-04-23	0	2	0	E12AK127	Tetracycline	R	CBV
France	2012-04-23	0	2	0	E12AK127	Trimethoprim_Sulphonamide	S	CBV
France	2012-04-23	0	1	0	E12AK106	Ampicillin	S	CRX
France	2012-04-23	0	1	0	E12AK106	Chloramphenicol	R	CRX
France	2012-04-23	0	1	0	E12AK106	Ciprofloxacin	S	CRX
France	2012-04-23	0	1	0	E12AK106	Gentamicin	S	CRX
France	2012-04-23	0	1	0	E12AK106	Nalidixic acid	S	CRX
France	2012-04-23	0	1	0	E12AK106	Streptomycin	S	CRX
France	2012-04-23	0	1	0	E12AK106	Tetracycline	R	CRX
France	2012-04-23	0	1	0	E12AK106	Trimethoprim_Sulphonamide	R	CRX
France	2012-04-23	0	1	0	E12AK107	Ampicillin	S	CRX
France	2012-04-23	0	1	0	E12AK107	Chloramphenicol	R	CRX
France	2012-04-23	0	1	0	E12AK107	Ciprofloxacin	S	CRX
France	2012-04-23	0	1	0	E12AK107	Gentamicin	S	CRX
France	2012-04-23	0	1	0	E12AK107	Nalidixic acid	S	CRX
France	2012-04-23	0	1	0	E12AK107	Streptomycin	R	CRX
France	2012-04-23	0	1	0	E12AK107	Tetracycline	S	CRX
France	2012-04-23	0	1	0	E12AK107	Trimethoprim_Sulphonamide	R	CRX
France	2012-04-23	0	2	0	E12AK111	Ampicillin	S	CRX
France	2012-04-23	0	2	0	E12AK111	Chloramphenicol	S	CRX
France	2012-04-23	0	2	0	E12AK111	Ciprofloxacin	S	CRX
France	2012-04-23	0	2	0	E12AK111	Gentamicin	S	CRX
France	2012-04-23	0	2	0	E12AK111	Nalidixic acid	S	CRX
France	2012-04-23	0	2	0	E12AK111	Streptomycin	S	CRX
France	2012-04-23	0	2	0	E12AK111	Tetracycline	S	CRX
France	2012-04-23	0	2	0	E12AK111	Trimethoprim_Sulphonamide	S	CRX
France	2012-07-09	0	1	0	E12AK504	Ampicillin	R	CUK
France	2012-07-09	0	1	0	E12AK504	Chloramphenicol	S	CUK
France	2012-07-09	0	1	0	E12AK504	Ciprofloxacin	S	CUK
France	2012-07-09	0	1	0	E12AK504	Gentamicin	S	CUK
France	2012-07-09	0	1	0	E12AK504	Nalidixic acid	S	CUK
France	2012-07-09	0	1	0	E12AK504	Streptomycin	R	CUK
France	2012-07-09	0	1	0	E12AK504	Tetracycline	R	CUK
France	2012-07-09	0	1	0	E12AK504	Trimethoprim_Sulphonamide	R	CUK
France	2012-07-09	0	1	0	E12AK507	Ampicillin	S	CUK
France	2012-07-09	0	1	0	E12AK507	Chloramphenicol	S	CUK
France	2012-07-09	0	1	0	E12AK507	Ciprofloxacin	S	CUK
France	2012-07-09	0	1	0	E12AK507	Gentamicin	S	CUK
France	2012-07-09	0	1	0	E12AK507	Nalidixic acid	S	CUK
France	2012-07-09	0	1	0	E12AK507	Streptomycin	S	CUK
France	2012-07-09	0	1	0	E12AK507	Tetracycline	R	CUK
France	2012-07-09	0	1	0	E12AK507	Trimethoprim_Sulphonamide	S	CUK
France	2012-07-09	0	2	0	E12AK503	Ampicillin	R	CUK
France	2012-07-09	0	2	0	E12AK503	Chloramphenicol	S	CUK
France	2012-07-09	0	2	0	E12AK503	Ciprofloxacin	S	CUK
France	2012-07-09	0	2	0	E12AK503	Gentamicin	S	CUK
France	2012-07-09	0	2	0	E12AK503	Nalidixic acid	S	CUK
France	2012-07-09	0	2	0	E12AK503	Streptomycin	R	CUK
France	2012-07-09	0	2	0	E12AK503	Tetracycline	R	CUK
France	2012-07-09	0	2	0	E12AK503	Trimethoprim_Sulphonamide	R	CUK
France	2012-07-09	0	2	0	E12AK508	Ampicillin	S	CUK
France	2012-07-09	0	2	0	E12AK508	Chloramphenicol	S	CUK
France	2012-07-09	0	2	0	E12AK508	Ciprofloxacin	S	CUK
France	2012-07-09	0	2	0	E12AK508	Gentamicin	S	CUK
France	2012-07-09	0	2	0	E12AK508	Nalidixic acid	S	CUK
France	2012-07-09	0	2	0	E12AK508	Streptomycin	S	CUK
France	2012-07-09	0	2	0	E12AK508	Tetracycline	R	CUK
France	2012-07-09	0	2	0	E12AK508	Trimethoprim_Sulphonamide	R	CUK
France	2012-10-22	0	1	0	E12AK752	Ampicillin	R	CXP
France	2012-10-22	0	1	0	E12AK752	Chloramphenicol	S	CXP
France	2012-10-22	0	1	0	E12AK752	Ciprofloxacin	S	CXP
France	2012-10-22	0	1	0	E12AK752	Gentamicin	S	CXP
France	2012-10-22	0	1	0	E12AK752	Nalidixic acid	S	CXP
France	2012-10-22	0	1	0	E12AK752	Streptomycin	S	CXP
France	2012-10-22	0	1	0	E12AK752	Tetracycline	R	CXP
France	2012-10-22	0	1	0	E12AK752	Trimethoprim_Sulphonamide	S	CXP
France	2012-10-22	0	1	0	E12AK753	Ampicillin	R	CXP
France	2012-10-22	0	1	0	E12AK753	Chloramphenicol	S	CXP
France	2012-10-22	0	1	0	E12AK753	Ciprofloxacin	S	CXP
France	2012-10-22	0	1	0	E12AK753	Gentamicin	R	CXP
France	2012-10-22	0	1	0	E12AK753	Nalidixic acid	S	CXP
France	2012-10-22	0	1	0	E12AK753	Streptomycin	S	CXP
France	2012-10-22	0	1	0	E12AK753	Tetracycline	R	CXP
France	2012-10-22	0	1	0	E12AK753	Trimethoprim_Sulphonamide	S	CXP
France	2012-10-22	0	2	0	E12AK756	Ampicillin	S	CXP
France	2012-10-22	0	2	0	E12AK756	Chloramphenicol	S	CXP
France	2012-10-22	0	2	0	E12AK756	Ciprofloxacin	S	CXP
France	2012-10-22	0	2	0	E12AK756	Gentamicin	S	CXP
France	2012-10-22	0	2	0	E12AK756	Nalidixic acid	S	CXP
France	2012-10-22	0	2	0	E12AK756	Streptomycin	R	CXP
France	2012-10-22	0	2	0	E12AK756	Tetracycline	R	CXP
France	2012-10-22	0	2	0	E12AK756	Trimethoprim_Sulphonamide	S	CXP
France	2012-10-22	0	2	0	E12AK757	Ampicillin	S	CXP
France	2012-10-22	0	2	0	E12AK757	Chloramphenicol	S	CXP
France	2012-10-22	0	2	0	E12AK757	Ciprofloxacin	S	CXP
France	2012-10-22	0	2	0	E12AK757	Gentamicin	S	CXP
France	2012-10-22	0	2	0	E12AK757	Nalidixic acid	S	CXP
France	2012-10-22	0	2	0	E12AK757	Streptomycin	R	CXP
France	2012-10-22	0	2	0	E12AK757	Tetracycline	R	CXP
France	2012-10-22	0	2	0	E12AK757	Trimethoprim_Sulphonamide	S	CXP
France	2012-06-11	1	1	0	E12AK357	Ampicillin	S	DV3
France	2012-06-11	1	1	0	E12AK357	Chloramphenicol	S	DV3
France	2012-06-11	1	1	0	E12AK357	Ciprofloxacin	S	DV3
France	2012-06-11	1	1	0	E12AK357	Gentamicin	S	DV3
France	2012-06-11	1	1	0	E12AK357	Nalidixic acid	S	DV3
France	2012-06-11	1	1	0	E12AK357	Streptomycin	R	DV3
France	2012-06-11	1	1	0	E12AK357	Tetracycline	R	DV3
France	2012-06-11	1	1	0	E12AK357	Trimethoprim_Sulphonamide	S	DV3
France	2012-06-11	1	1	0	E12AK358	Ampicillin	S	DV3
France	2012-06-11	1	1	0	E12AK358	Chloramphenicol	S	DV3
France	2012-06-11	1	1	0	E12AK358	Ciprofloxacin	S	DV3
France	2012-06-11	1	1	0	E12AK358	Gentamicin	S	DV3
France	2012-06-11	1	1	0	E12AK358	Nalidixic acid	S	DV3
France	2012-06-11	1	1	0	E12AK358	Streptomycin	S	DV3
France	2012-06-11	1	1	0	E12AK358	Tetracycline	S	DV3
France	2012-06-11	1	1	0	E12AK358	Trimethoprim_Sulphonamide	S	DV3
France	2012-06-11	1	2	0	E12AK359	Ampicillin	S	DV3
France	2012-06-11	1	2	0	E12AK359	Chloramphenicol	S	DV3
France	2012-06-11	1	2	0	E12AK359	Ciprofloxacin	S	DV3
France	2012-06-11	1	2	0	E12AK359	Gentamicin	S	DV3
France	2012-06-11	1	2	0	E12AK359	Nalidixic acid	S	DV3
France	2012-06-11	1	2	0	E12AK359	Streptomycin	S	DV3
France	2012-06-11	1	2	0	E12AK359	Tetracycline	S	DV3
France	2012-06-11	1	2	0	E12AK359	Trimethoprim_Sulphonamide	S	DV3
France	2012-06-11	1	2	0	E12AK360	Ampicillin	S	DV3
France	2012-06-11	1	2	0	E12AK360	Chloramphenicol	S	DV3
France	2012-06-11	1	2	0	E12AK360	Ciprofloxacin	S	DV3
France	2012-06-11	1	2	0	E12AK360	Gentamicin	S	DV3
France	2012-06-11	1	2	0	E12AK360	Nalidixic acid	S	DV3
France	2012-06-11	1	2	0	E12AK360	Streptomycin	R	DV3
France	2012-06-11	1	2	0	E12AK360	Tetracycline	R	DV3
France	2012-06-11	1	2	0	E12AK360	Trimethoprim_Sulphonamide	S	DV3
France	2012-04-17	1	1	0	E12AK018	Ampicillin	R	DW9a
France	2012-04-17	1	1	0	E12AK018	Chloramphenicol	S	DW9a
France	2012-04-17	1	1	0	E12AK018	Ciprofloxacin	S	DW9a
France	2012-04-17	1	1	0	E12AK018	Gentamicin	S	DW9a
France	2012-04-17	1	1	0	E12AK018	Nalidixic acid	S	DW9a
France	2012-04-17	1	1	0	E12AK018	Streptomycin	S	DW9a
France	2012-04-17	1	1	0	E12AK018	Tetracycline	S	DW9a
France	2012-04-17	1	1	0	E12AK018	Trimethoprim_Sulphonamide	S	DW9a
France	2012-04-17	1	1	0	E12AK019	Ampicillin	S	DW9a
France	2012-04-17	1	1	0	E12AK019	Chloramphenicol	S	DW9a
France	2012-04-17	1	1	0	E12AK019	Ciprofloxacin	S	DW9a
France	2012-04-17	1	1	0	E12AK019	Gentamicin	S	DW9a
France	2012-04-17	1	1	0	E12AK019	Nalidixic acid	S	DW9a
France	2012-04-17	1	1	0	E12AK019	Streptomycin	S	DW9a
France	2012-04-17	1	1	0	E12AK019	Tetracycline	S	DW9a
France	2012-04-17	1	1	0	E12AK019	Trimethoprim_Sulphonamide	S	DW9a
France	2012-04-17	1	2	0	E12AK022	Ampicillin	S	DW9a
France	2012-04-17	1	2	0	E12AK022	Chloramphenicol	S	DW9a
France	2012-04-17	1	2	0	E12AK022	Ciprofloxacin	S	DW9a
France	2012-04-17	1	2	0	E12AK022	Gentamicin	S	DW9a
France	2012-04-17	1	2	0	E12AK022	Nalidixic acid	R	DW9a
France	2012-04-17	1	2	0	E12AK022	Streptomycin	R	DW9a
France	2012-04-17	1	2	0	E12AK022	Tetracycline	R	DW9a
France	2012-04-17	1	2	0	E12AK022	Trimethoprim_Sulphonamide	R	DW9a
France	2012-04-17	1	2	0	E12AK023	Ampicillin	S	DW9a
France	2012-04-17	1	2	0	E12AK023	Chloramphenicol	S	DW9a
France	2012-04-17	1	2	0	E12AK023	Ciprofloxacin	S	DW9a
France	2012-04-17	1	2	0	E12AK023	Gentamicin	S	DW9a
France	2012-04-17	1	2	0	E12AK023	Nalidixic acid	S	DW9a
France	2012-04-17	1	2	0	E12AK023	Streptomycin	R	DW9a
France	2012-04-17	1	2	0	E12AK023	Tetracycline	R	DW9a
France	2012-04-17	1	2	0	E12AK023	Trimethoprim_Sulphonamide	S	DW9a
France	2012-09-10	1	1	0	E12AK661	Ampicillin	S	DW9b
France	2012-09-10	1	1	0	E12AK661	Chloramphenicol	S	DW9b
France	2012-09-10	1	1	0	E12AK661	Ciprofloxacin	S	DW9b
France	2012-09-10	1	1	0	E12AK661	Gentamicin	S	DW9b
France	2012-09-10	1	1	0	E12AK661	Nalidixic acid	S	DW9b
France	2012-09-10	1	1	0	E12AK661	Streptomycin	S	DW9b
France	2012-09-10	1	1	0	E12AK661	Tetracycline	S	DW9b
France	2012-09-10	1	1	0	E12AK661	Trimethoprim_Sulphonamide	S	DW9b
France	2012-09-10	1	1	0	E12AK662	Ampicillin	S	DW9b
France	2012-09-10	1	1	0	E12AK662	Chloramphenicol	S	DW9b
France	2012-09-10	1	1	0	E12AK662	Ciprofloxacin	S	DW9b
France	2012-09-10	1	1	0	E12AK662	Gentamicin	R	DW9b
France	2012-09-10	1	1	0	E12AK662	Nalidixic acid	S	DW9b
France	2012-09-10	1	1	0	E12AK662	Streptomycin	S	DW9b
France	2012-09-10	1	1	0	E12AK662	Tetracycline	S	DW9b
France	2012-09-10	1	1	0	E12AK662	Trimethoprim_Sulphonamide	S	DW9b
France	2012-09-10	1	2	0	E12AK665	Ampicillin	S	DW9b
France	2012-09-10	1	2	0	E12AK665	Chloramphenicol	S	DW9b
France	2012-09-10	1	2	0	E12AK665	Ciprofloxacin	S	DW9b
France	2012-09-10	1	2	0	E12AK665	Gentamicin	S	DW9b
France	2012-09-10	1	2	0	E12AK665	Nalidixic acid	S	DW9b
France	2012-09-10	1	2	0	E12AK665	Streptomycin	S	DW9b
France	2012-09-10	1	2	0	E12AK665	Tetracycline	S	DW9b
France	2012-09-10	1	2	0	E12AK665	Trimethoprim_Sulphonamide	S	DW9b
France	2012-09-10	1	2	0	E12AK666	Ampicillin	S	DW9b
France	2012-09-10	1	2	0	E12AK666	Chloramphenicol	S	DW9b
France	2012-09-10	1	2	0	E12AK666	Ciprofloxacin	S	DW9b
France	2012-09-10	1	2	0	E12AK666	Gentamicin	S	DW9b
France	2012-09-10	1	2	0	E12AK666	Nalidixic acid	S	DW9b
France	2012-09-10	1	2	0	E12AK666	Streptomycin	S	DW9b
France	2012-09-10	1	2	0	E12AK666	Tetracycline	S	DW9b
France	2012-09-10	1	2	0	E12AK666	Trimethoprim_Sulphonamide	S	DW9b
France	2012-05-29	1	1	0	E12AK159	Ampicillin	S	DY4a
France	2012-05-29	1	1	0	E12AK159	Chloramphenicol	S	DY4a
France	2012-05-29	1	1	0	E12AK159	Ciprofloxacin	S	DY4a
France	2012-05-29	1	1	0	E12AK159	Gentamicin	S	DY4a
France	2012-05-29	1	1	0	E12AK159	Nalidixic acid	S	DY4a
France	2012-05-29	1	1	0	E12AK159	Streptomycin	R	DY4a
France	2012-05-29	1	1	0	E12AK159	Tetracycline	S	DY4a
France	2012-05-29	1	1	0	E12AK159	Trimethoprim_Sulphonamide	S	DY4a
France	2012-05-29	1	1	0	E12AK160	Ampicillin	S	DY4a
France	2012-05-29	1	1	0	E12AK160	Chloramphenicol	S	DY4a
France	2012-05-29	1	1	0	E12AK160	Ciprofloxacin	S	DY4a
France	2012-05-29	1	1	0	E12AK160	Gentamicin	S	DY4a
France	2012-05-29	1	1	0	E12AK160	Nalidixic acid	S	DY4a
France	2012-05-29	1	1	0	E12AK160	Streptomycin	R	DY4a
France	2012-05-29	1	1	0	E12AK160	Tetracycline	S	DY4a
France	2012-05-29	1	1	0	E12AK160	Trimethoprim_Sulphonamide	S	DY4a
France	2012-05-29	1	2	0	E12AK163	Ampicillin	S	DY4a
France	2012-05-29	1	2	0	E12AK163	Chloramphenicol	S	DY4a
France	2012-05-29	1	2	0	E12AK163	Ciprofloxacin	S	DY4a
France	2012-05-29	1	2	0	E12AK163	Gentamicin	S	DY4a
France	2012-05-29	1	2	0	E12AK163	Nalidixic acid	S	DY4a
France	2012-05-29	1	2	0	E12AK163	Streptomycin	S	DY4a
France	2012-05-29	1	2	0	E12AK163	Tetracycline	S	DY4a
France	2012-05-29	1	2	0	E12AK163	Trimethoprim_Sulphonamide	S	DY4a
France	2012-05-29	1	2	0	E12AK164	Ampicillin	S	DY4a
France	2012-05-29	1	2	0	E12AK164	Chloramphenicol	S	DY4a
France	2012-05-29	1	2	0	E12AK164	Ciprofloxacin	S	DY4a
France	2012-05-29	1	2	0	E12AK164	Gentamicin	R	DY4a
France	2012-05-29	1	2	0	E12AK164	Nalidixic acid	S	DY4a
France	2012-05-29	1	2	0	E12AK164	Streptomycin	S	DY4a
France	2012-05-29	1	2	0	E12AK164	Tetracycline	S	DY4a
France	2012-05-29	1	2	0	E12AK164	Trimethoprim_Sulphonamide	S	DY4a
France	2012-07-03	1	1	0	E12AK405	Ampicillin	S	DY4b
France	2012-07-03	1	1	0	E12AK405	Chloramphenicol	S	DY4b
France	2012-07-03	1	1	0	E12AK405	Ciprofloxacin	S	DY4b
France	2012-07-03	1	1	0	E12AK405	Gentamicin	S	DY4b
France	2012-07-03	1	1	0	E12AK405	Nalidixic acid	S	DY4b
France	2012-07-03	1	1	0	E12AK405	Streptomycin	S	DY4b
France	2012-07-03	1	1	0	E12AK405	Tetracycline	S	DY4b
France	2012-07-03	1	1	0	E12AK405	Trimethoprim_Sulphonamide	S	DY4b
France	2012-07-03	1	1	0	E12AK406	Ampicillin	S	DY4b
France	2012-07-03	1	1	0	E12AK406	Chloramphenicol	S	DY4b
France	2012-07-03	1	1	0	E12AK406	Ciprofloxacin	S	DY4b
France	2012-07-03	1	1	0	E12AK406	Gentamicin	S	DY4b
France	2012-07-03	1	1	0	E12AK406	Nalidixic acid	S	DY4b
France	2012-07-03	1	1	0	E12AK406	Streptomycin	R	DY4b
France	2012-07-03	1	1	0	E12AK406	Tetracycline	R	DY4b
France	2012-07-03	1	1	0	E12AK406	Trimethoprim_Sulphonamide	R	DY4b
France	2012-07-03	1	2	0	E12AK409	Ampicillin	S	DY4b
France	2012-07-03	1	2	0	E12AK409	Chloramphenicol	S	DY4b
France	2012-07-03	1	2	0	E12AK409	Ciprofloxacin	S	DY4b
France	2012-07-03	1	2	0	E12AK409	Gentamicin	S	DY4b
France	2012-07-03	1	2	0	E12AK409	Nalidixic acid	S	DY4b
France	2012-07-03	1	2	0	E12AK409	Streptomycin	S	DY4b
France	2012-07-03	1	2	0	E12AK409	Tetracycline	S	DY4b
France	2012-07-03	1	2	0	E12AK409	Trimethoprim_Sulphonamide	S	DY4b
France	2012-07-03	1	2	0	E12AK410	Ampicillin	S	DY4b
France	2012-07-03	1	2	0	E12AK410	Chloramphenicol	S	DY4b
France	2012-07-03	1	2	0	E12AK410	Ciprofloxacin	S	DY4b
France	2012-07-03	1	2	0	E12AK410	Gentamicin	S	DY4b
France	2012-07-03	1	2	0	E12AK410	Nalidixic acid	S	DY4b
France	2012-07-03	1	2	0	E12AK410	Streptomycin	S	DY4b
France	2012-07-03	1	2	0	E12AK410	Tetracycline	S	DY4b
France	2012-07-03	1	2	0	E12AK410	Trimethoprim_Sulphonamide	S	DY4b
France	2012-05-29	1	1	0	E12AK183	Ampicillin	S	DYEa
France	2012-05-29	1	1	0	E12AK183	Chloramphenicol	S	DYEa
France	2012-05-29	1	1	0	E12AK183	Ciprofloxacin	S	DYEa
France	2012-05-29	1	1	0	E12AK183	Gentamicin	S	DYEa
France	2012-05-29	1	1	0	E12AK183	Nalidixic acid	S	DYEa
France	2012-05-29	1	1	0	E12AK183	Streptomycin	S	DYEa
France	2012-05-29	1	1	0	E12AK183	Tetracycline	S	DYEa
France	2012-05-29	1	1	0	E12AK183	Trimethoprim_Sulphonamide	S	DYEa
France	2012-05-29	1	1	0	E12AK184	Ampicillin	R	DYEa
France	2012-05-29	1	1	0	E12AK184	Chloramphenicol	S	DYEa
France	2012-05-29	1	1	0	E12AK184	Ciprofloxacin	S	DYEa
France	2012-05-29	1	1	0	E12AK184	Gentamicin	S	DYEa
France	2012-05-29	1	1	0	E12AK184	Nalidixic acid	S	DYEa
France	2012-05-29	1	1	0	E12AK184	Streptomycin	R	DYEa
France	2012-05-29	1	1	0	E12AK184	Tetracycline	R	DYEa
France	2012-05-29	1	1	0	E12AK184	Trimethoprim_Sulphonamide	S	DYEa
France	2012-05-29	1	2	0	E12AK187	Ampicillin	S	DYEa
France	2012-05-29	1	2	0	E12AK187	Chloramphenicol	S	DYEa
France	2012-05-29	1	2	0	E12AK187	Ciprofloxacin	S	DYEa
France	2012-05-29	1	2	0	E12AK187	Gentamicin	S	DYEa
France	2012-05-29	1	2	0	E12AK187	Nalidixic acid	S	DYEa
France	2012-05-29	1	2	0	E12AK187	Streptomycin	R	DYEa
France	2012-05-29	1	2	0	E12AK187	Tetracycline	R	DYEa
France	2012-05-29	1	2	0	E12AK187	Trimethoprim_Sulphonamide	S	DYEa
France	2012-05-29	1	2	0	E12AK188	Ampicillin	S	DYEa
France	2012-05-29	1	2	0	E12AK188	Chloramphenicol	S	DYEa
France	2012-05-29	1	2	0	E12AK188	Ciprofloxacin	S	DYEa
France	2012-05-29	1	2	0	E12AK188	Gentamicin	S	DYEa
France	2012-05-29	1	2	0	E12AK188	Nalidixic acid	S	DYEa
France	2012-05-29	1	2	0	E12AK188	Streptomycin	R	DYEa
France	2012-05-29	1	2	0	E12AK188	Tetracycline	R	DYEa
France	2012-05-29	1	2	0	E12AK188	Trimethoprim_Sulphonamide	S	DYEa
France	2012-09-10	1	1	0	E12AK653	Ampicillin	R	DYEb
France	2012-09-10	1	1	0	E12AK653	Chloramphenicol	S	DYEb
France	2012-09-10	1	1	0	E12AK653	Ciprofloxacin	S	DYEb
France	2012-09-10	1	1	0	E12AK653	Gentamicin	S	DYEb
France	2012-09-10	1	1	0	E12AK653	Nalidixic acid	S	DYEb
France	2012-09-10	1	1	0	E12AK653	Streptomycin	S	DYEb
France	2012-09-10	1	1	0	E12AK653	Tetracycline	R	DYEb
France	2012-09-10	1	1	0	E12AK653	Trimethoprim_Sulphonamide	S	DYEb
France	2012-09-10	1	1	0	E12AK654	Ampicillin	R	DYEb
France	2012-09-10	1	1	0	E12AK654	Chloramphenicol	S	DYEb
France	2012-09-10	1	1	0	E12AK654	Ciprofloxacin	S	DYEb
France	2012-09-10	1	1	0	E12AK654	Gentamicin	S	DYEb
France	2012-09-10	1	1	0	E12AK654	Nalidixic acid	S	DYEb
France	2012-09-10	1	1	0	E12AK654	Streptomycin	S	DYEb
France	2012-09-10	1	1	0	E12AK654	Tetracycline	R	DYEb
France	2012-09-10	1	1	0	E12AK654	Trimethoprim_Sulphonamide	S	DYEb
France	2012-09-10	1	2	0	E12AK657	Ampicillin	R	DYEb
France	2012-09-10	1	2	0	E12AK657	Chloramphenicol	S	DYEb
France	2012-09-10	1	2	0	E12AK657	Ciprofloxacin	S	DYEb
France	2012-09-10	1	2	0	E12AK657	Gentamicin	S	DYEb
France	2012-09-10	1	2	0	E12AK657	Nalidixic acid	S	DYEb
France	2012-09-10	1	2	0	E12AK657	Streptomycin	S	DYEb
France	2012-09-10	1	2	0	E12AK657	Tetracycline	R	DYEb
France	2012-09-10	1	2	0	E12AK657	Trimethoprim_Sulphonamide	S	DYEb
France	2012-09-10	1	2	0	E12AK658	Ampicillin	S	DYEb
France	2012-09-10	1	2	0	E12AK658	Chloramphenicol	S	DYEb
France	2012-09-10	1	2	0	E12AK658	Ciprofloxacin	S	DYEb
France	2012-09-10	1	2	0	E12AK658	Gentamicin	S	DYEb
France	2012-09-10	1	2	0	E12AK658	Nalidixic acid	S	DYEb
France	2012-09-10	1	2	0	E12AK658	Streptomycin	S	DYEb
France	2012-09-10	1	2	0	E12AK658	Tetracycline	R	DYEb
France	2012-09-10	1	2	0	E12AK658	Trimethoprim_Sulphonamide	S	DYEb
France	2012-04-17	1	1	0	E12AK026	Ampicillin	S	EGMa
France	2012-04-17	1	1	0	E12AK026	Chloramphenicol	S	EGMa
France	2012-04-17	1	1	0	E12AK026	Ciprofloxacin	S	EGMa
France	2012-04-17	1	1	0	E12AK026	Gentamicin	S	EGMa
France	2012-04-17	1	1	0	E12AK026	Nalidixic acid	S	EGMa
France	2012-04-17	1	1	0	E12AK026	Streptomycin	R	EGMa
France	2012-04-17	1	1	0	E12AK026	Tetracycline	R	EGMa
France	2012-04-17	1	1	0	E12AK026	Trimethoprim_Sulphonamide	S	EGMa
France	2012-04-17	1	1	0	E12AK027	Ampicillin	S	EGMa
France	2012-04-17	1	1	0	E12AK027	Chloramphenicol	S	EGMa
France	2012-04-17	1	1	0	E12AK027	Ciprofloxacin	S	EGMa
France	2012-04-17	1	1	0	E12AK027	Gentamicin	S	EGMa
France	2012-04-17	1	1	0	E12AK027	Nalidixic acid	S	EGMa
France	2012-04-17	1	1	0	E12AK027	Streptomycin	R	EGMa
France	2012-04-17	1	1	0	E12AK027	Tetracycline	R	EGMa
France	2012-04-17	1	1	0	E12AK027	Trimethoprim_Sulphonamide	R	EGMa
France	2012-04-17	1	2	0	E12AK030	Ampicillin	S	EGMa
France	2012-04-17	1	2	0	E12AK030	Chloramphenicol	S	EGMa
France	2012-04-17	1	2	0	E12AK030	Ciprofloxacin	S	EGMa
France	2012-04-17	1	2	0	E12AK030	Gentamicin	S	EGMa
France	2012-04-17	1	2	0	E12AK030	Nalidixic acid	S	EGMa
France	2012-04-17	1	2	0	E12AK030	Streptomycin	S	EGMa
France	2012-04-17	1	2	0	E12AK030	Tetracycline	S	EGMa
France	2012-04-17	1	2	0	E12AK030	Trimethoprim_Sulphonamide	S	EGMa
France	2012-04-17	1	2	0	E12AK031	Ampicillin	S	EGMa
France	2012-04-17	1	2	0	E12AK031	Chloramphenicol	S	EGMa
France	2012-04-17	1	2	0	E12AK031	Ciprofloxacin	S	EGMa
France	2012-04-17	1	2	0	E12AK031	Gentamicin	S	EGMa
France	2012-04-17	1	2	0	E12AK031	Nalidixic acid	S	EGMa
France	2012-04-17	1	2	0	E12AK031	Streptomycin	S	EGMa
France	2012-04-17	1	2	0	E12AK031	Tetracycline	S	EGMa
France	2012-04-17	1	2	0	E12AK031	Trimethoprim_Sulphonamide	S	EGMa
France	2012-10-22	1	1	0	E12AK736	Ampicillin	S	EGMb
France	2012-10-22	1	1	0	E12AK736	Chloramphenicol	S	EGMb
France	2012-10-22	1	1	0	E12AK736	Ciprofloxacin	S	EGMb
France	2012-10-22	1	1	0	E12AK736	Gentamicin	S	EGMb
France	2012-10-22	1	1	0	E12AK736	Nalidixic acid	S	EGMb
France	2012-10-22	1	1	0	E12AK736	Streptomycin	S	EGMb
France	2012-10-22	1	1	0	E12AK736	Tetracycline	S	EGMb
France	2012-10-22	1	1	0	E12AK736	Trimethoprim_Sulphonamide	S	EGMb
France	2012-10-22	1	1	0	E12AK737	Ampicillin	S	EGMb
France	2012-10-22	1	1	0	E12AK737	Chloramphenicol	S	EGMb
France	2012-10-22	1	1	0	E12AK737	Ciprofloxacin	S	EGMb
France	2012-10-22	1	1	0	E12AK737	Gentamicin	S	EGMb
France	2012-10-22	1	1	0	E12AK737	Nalidixic acid	S	EGMb
France	2012-10-22	1	1	0	E12AK737	Streptomycin	S	EGMb
France	2012-10-22	1	1	0	E12AK737	Tetracycline	S	EGMb
France	2012-10-22	1	1	0	E12AK737	Trimethoprim_Sulphonamide	S	EGMb
France	2012-10-22	1	2	0	E12AK740	Ampicillin	S	EGMb
France	2012-10-22	1	2	0	E12AK740	Chloramphenicol	S	EGMb
France	2012-10-22	1	2	0	E12AK740	Ciprofloxacin	S	EGMb
France	2012-10-22	1	2	0	E12AK740	Gentamicin	R	EGMb
France	2012-10-22	1	2	0	E12AK740	Nalidixic acid	S	EGMb
France	2012-10-22	1	2	0	E12AK740	Streptomycin	S	EGMb
France	2012-10-22	1	2	0	E12AK740	Tetracycline	S	EGMb
France	2012-10-22	1	2	0	E12AK740	Trimethoprim_Sulphonamide	S	EGMb
France	2012-10-22	1	2	0	E12AK741	Ampicillin	S	EGMb
France	2012-10-22	1	2	0	E12AK741	Chloramphenicol	S	EGMb
France	2012-10-22	1	2	0	E12AK741	Ciprofloxacin	S	EGMb
France	2012-10-22	1	2	0	E12AK741	Gentamicin	S	EGMb
France	2012-10-22	1	2	0	E12AK741	Nalidixic acid	S	EGMb
France	2012-10-22	1	2	0	E12AK741	Streptomycin	S	EGMb
France	2012-10-22	1	2	0	E12AK741	Tetracycline	S	EGMb
France	2012-10-22	1	2	0	E12AK741	Trimethoprim_Sulphonamide	S	EGMb
France	2012-04-17	0	1	0	E12AK050	Ampicillin	S	FHW
France	2012-04-17	0	1	0	E12AK050	Chloramphenicol	S	FHW
France	2012-04-17	0	1	0	E12AK050	Ciprofloxacin	S	FHW
France	2012-04-17	0	1	0	E12AK050	Gentamicin	R	FHW
France	2012-04-17	0	1	0	E12AK050	Nalidixic acid	S	FHW
France	2012-04-17	0	1	0	E12AK050	Streptomycin	R	FHW
France	2012-04-17	0	1	0	E12AK050	Tetracycline	S	FHW
France	2012-04-17	0	1	0	E12AK050	Trimethoprim_Sulphonamide	R	FHW
France	2012-04-17	0	1	0	E12AK051	Ampicillin	S	FHW
France	2012-04-17	0	1	0	E12AK051	Chloramphenicol	S	FHW
France	2012-04-17	0	1	0	E12AK051	Ciprofloxacin	S	FHW
France	2012-04-17	0	1	0	E12AK051	Gentamicin	S	FHW
France	2012-04-17	0	1	0	E12AK051	Nalidixic acid	S	FHW
France	2012-04-17	0	1	0	E12AK051	Streptomycin	R	FHW
France	2012-04-17	0	1	0	E12AK051	Tetracycline	R	FHW
France	2012-04-17	0	1	0	E12AK051	Trimethoprim_Sulphonamide	R	FHW
France	2012-04-17	0	2	0	E12AK070	Ampicillin	S	FHW
France	2012-04-17	0	2	0	E12AK070	Chloramphenicol	S	FHW
France	2012-04-17	0	2	0	E12AK070	Ciprofloxacin	S	FHW
France	2012-04-17	0	2	0	E12AK070	Gentamicin	S	FHW
France	2012-04-17	0	2	0	E12AK070	Nalidixic acid	S	FHW
France	2012-04-17	0	2	0	E12AK070	Streptomycin	R	FHW
France	2012-04-17	0	2	0	E12AK070	Tetracycline	R	FHW
France	2012-04-17	0	2	0	E12AK070	Trimethoprim_Sulphonamide	R	FHW
France	2012-04-17	0	2	0	E12AK071	Ampicillin	S	FHW
France	2012-04-17	0	2	0	E12AK071	Chloramphenicol	S	FHW
France	2012-04-17	0	2	0	E12AK071	Ciprofloxacin	S	FHW
France	2012-04-17	0	2	0	E12AK071	Gentamicin	S	FHW
France	2012-04-17	0	2	0	E12AK071	Nalidixic acid	S	FHW
France	2012-04-17	0	2	0	E12AK071	Streptomycin	R	FHW
France	2012-04-17	0	2	0	E12AK071	Tetracycline	R	FHW
France	2012-04-17	0	2	0	E12AK071	Trimethoprim_Sulphonamide	R	FHW
France	2012-10-22	0	1	0	E12AK744	Ampicillin	S	G7A
France	2012-10-22	0	1	0	E12AK744	Chloramphenicol	S	G7A
France	2012-10-22	0	1	0	E12AK744	Ciprofloxacin	S	G7A
France	2012-10-22	0	1	0	E12AK744	Gentamicin	S	G7A
France	2012-10-22	0	1	0	E12AK744	Nalidixic acid	S	G7A
France	2012-10-22	0	1	0	E12AK744	Streptomycin	R	G7A
France	2012-10-22	0	1	0	E12AK744	Tetracycline	R	G7A
France	2012-10-22	0	1	0	E12AK744	Trimethoprim_Sulphonamide	R	G7A
France	2012-10-22	0	1	0	E12AK745	Ampicillin	S	G7A
France	2012-10-22	0	1	0	E12AK745	Chloramphenicol	S	G7A
France	2012-10-22	0	1	0	E12AK745	Ciprofloxacin	S	G7A
France	2012-10-22	0	1	0	E12AK745	Gentamicin	S	G7A
France	2012-10-22	0	1	0	E12AK745	Nalidixic acid	S	G7A
France	2012-10-22	0	1	0	E12AK745	Streptomycin	R	G7A
France	2012-10-22	0	1	0	E12AK745	Tetracycline	R	G7A
France	2012-10-22	0	1	0	E12AK745	Trimethoprim_Sulphonamide	R	G7A
France	2012-10-22	0	2	0	E12AK748	Ampicillin	S	G7A
France	2012-10-22	0	2	0	E12AK748	Chloramphenicol	S	G7A
France	2012-10-22	0	2	0	E12AK748	Ciprofloxacin	S	G7A
France	2012-10-22	0	2	0	E12AK748	Gentamicin	S	G7A
France	2012-10-22	0	2	0	E12AK748	Nalidixic acid	S	G7A
France	2012-10-22	0	2	0	E12AK748	Streptomycin	R	G7A
France	2012-10-22	0	2	0	E12AK748	Tetracycline	R	G7A
France	2012-10-22	0	2	0	E12AK748	Trimethoprim_Sulphonamide	S	G7A
France	2012-10-22	0	2	0	E12AK749	Ampicillin	S	G7A
France	2012-10-22	0	2	0	E12AK749	Chloramphenicol	S	G7A
France	2012-10-22	0	2	0	E12AK749	Ciprofloxacin	S	G7A
France	2012-10-22	0	2	0	E12AK749	Gentamicin	S	G7A
France	2012-10-22	0	2	0	E12AK749	Nalidixic acid	S	G7A
France	2012-10-22	0	2	0	E12AK749	Streptomycin	S	G7A
France	2012-10-22	0	2	0	E12AK749	Tetracycline	R	G7A
France	2012-10-22	0	2	0	E12AK749	Trimethoprim_Sulphonamide	S	G7A
France	2012-05-29	0	1	0	E12AK203	Ampicillin	S	GLD
France	2012-05-29	0	1	0	E12AK203	Chloramphenicol	S	GLD
France	2012-05-29	0	1	0	E12AK203	Ciprofloxacin	S	GLD
France	2012-05-29	0	1	0	E12AK203	Gentamicin	S	GLD
France	2012-05-29	0	1	0	E12AK203	Nalidixic acid	S	GLD
France	2012-05-29	0	1	0	E12AK203	Streptomycin	R	GLD
France	2012-05-29	0	1	0	E12AK203	Tetracycline	R	GLD
France	2012-05-29	0	1	0	E12AK203	Trimethoprim_Sulphonamide	R	GLD
France	2012-05-29	0	1	0	E12AK204	Ampicillin	S	GLD
France	2012-05-29	0	1	0	E12AK204	Chloramphenicol	S	GLD
France	2012-05-29	0	1	0	E12AK204	Ciprofloxacin	S	GLD
France	2012-05-29	0	1	0	E12AK204	Gentamicin	S	GLD
France	2012-05-29	0	1	0	E12AK204	Nalidixic acid	S	GLD
France	2012-05-29	0	1	0	E12AK204	Streptomycin	R	GLD
France	2012-05-29	0	1	0	E12AK204	Tetracycline	S	GLD
France	2012-05-29	0	1	0	E12AK204	Trimethoprim_Sulphonamide	S	GLD
France	2012-05-29	0	2	0	E12AK205	Ampicillin	S	GLD
France	2012-05-29	0	2	0	E12AK205	Chloramphenicol	S	GLD
France	2012-05-29	0	2	0	E12AK205	Ciprofloxacin	S	GLD
France	2012-05-29	0	2	0	E12AK205	Gentamicin	S	GLD
France	2012-05-29	0	2	0	E12AK205	Nalidixic acid	S	GLD
France	2012-05-29	0	2	0	E12AK205	Streptomycin	S	GLD
France	2012-05-29	0	2	0	E12AK205	Tetracycline	S	GLD
France	2012-05-29	0	2	0	E12AK205	Trimethoprim_Sulphonamide	S	GLD
France	2012-05-29	0	2	0	E12AK206	Ampicillin	S	GLD
France	2012-05-29	0	2	0	E12AK206	Chloramphenicol	S	GLD
France	2012-05-29	0	2	0	E12AK206	Ciprofloxacin	S	GLD
France	2012-05-29	0	2	0	E12AK206	Gentamicin	S	GLD
France	2012-05-29	0	2	0	E12AK206	Nalidixic acid	S	GLD
France	2012-05-29	0	2	0	E12AK206	Streptomycin	S	GLD
France	2012-05-29	0	2	0	E12AK206	Tetracycline	S	GLD
France	2012-05-29	0	2	0	E12AK206	Trimethoprim_Sulphonamide	S	GLD
France	2012-07-03	0	1	0	E12AK425	Ampicillin	S	INSa
France	2012-07-03	0	1	0	E12AK425	Chloramphenicol	S	INSa
France	2012-07-03	0	1	0	E12AK425	Ciprofloxacin	S	INSa
France	2012-07-03	0	1	0	E12AK425	Gentamicin	R	INSa
France	2012-07-03	0	1	0	E12AK425	Nalidixic acid	S	INSa
France	2012-07-03	0	1	0	E12AK425	Streptomycin	R	INSa
France	2012-07-03	0	1	0	E12AK425	Tetracycline	R	INSa
France	2012-07-03	0	1	0	E12AK425	Trimethoprim_Sulphonamide	S	INSa
France	2012-07-03	0	1	0	E12AK426	Ampicillin	S	INSa
France	2012-07-03	0	1	0	E12AK426	Chloramphenicol	S	INSa
France	2012-07-03	0	1	0	E12AK426	Ciprofloxacin	R	INSa
France	2012-07-03	0	1	0	E12AK426	Gentamicin	S	INSa
France	2012-07-03	0	1	0	E12AK426	Nalidixic acid	R	INSa
France	2012-07-03	0	1	0	E12AK426	Streptomycin	S	INSa
France	2012-07-03	0	1	0	E12AK426	Tetracycline	R	INSa
France	2012-07-03	0	1	0	E12AK426	Trimethoprim_Sulphonamide	S	INSa
France	2012-07-03	0	2	0	E12AK429	Ampicillin	S	INSa
France	2012-07-03	0	2	0	E12AK429	Chloramphenicol	S	INSa
France	2012-07-03	0	2	0	E12AK429	Ciprofloxacin	S	INSa
France	2012-07-03	0	2	0	E12AK429	Gentamicin	S	INSa
France	2012-07-03	0	2	0	E12AK429	Nalidixic acid	S	INSa
France	2012-07-03	0	2	0	E12AK429	Streptomycin	R	INSa
France	2012-07-03	0	2	0	E12AK429	Tetracycline	R	INSa
France	2012-07-03	0	2	0	E12AK429	Trimethoprim_Sulphonamide	S	INSa
France	2012-07-03	0	2	0	E12AK430	Ampicillin	S	INSa
France	2012-07-03	0	2	0	E12AK430	Chloramphenicol	S	INSa
France	2012-07-03	0	2	0	E12AK430	Ciprofloxacin	S	INSa
France	2012-07-03	0	2	0	E12AK430	Gentamicin	S	INSa
France	2012-07-03	0	2	0	E12AK430	Nalidixic acid	S	INSa
France	2012-07-03	0	2	0	E12AK430	Streptomycin	R	INSa
France	2012-07-03	0	2	0	E12AK430	Tetracycline	R	INSa
France	2012-07-03	0	2	0	E12AK430	Trimethoprim_Sulphonamide	S	INSa
France	2012-07-09	0	1	0	E12AK487	Ampicillin	S	INSb
France	2012-07-09	0	1	0	E12AK487	Chloramphenicol	S	INSb
France	2012-07-09	0	1	0	E12AK487	Ciprofloxacin	S	INSb
France	2012-07-09	0	1	0	E12AK487	Gentamicin	S	INSb
France	2012-07-09	0	1	0	E12AK487	Nalidixic acid	S	INSb
France	2012-07-09	0	1	0	E12AK487	Streptomycin	S	INSb
France	2012-07-09	0	1	0	E12AK487	Tetracycline	S	INSb
France	2012-07-09	0	1	0	E12AK487	Trimethoprim_Sulphonamide	S	INSb
France	2012-07-09	0	1	0	E12AK488	Ampicillin	S	INSb
France	2012-07-09	0	1	0	E12AK488	Chloramphenicol	S	INSb
France	2012-07-09	0	1	0	E12AK488	Ciprofloxacin	S	INSb
France	2012-07-09	0	1	0	E12AK488	Gentamicin	S	INSb
France	2012-07-09	0	1	0	E12AK488	Nalidixic acid	S	INSb
France	2012-07-09	0	1	0	E12AK488	Streptomycin	R	INSb
France	2012-07-09	0	1	0	E12AK488	Tetracycline	R	INSb
France	2012-07-09	0	1	0	E12AK488	Trimethoprim_Sulphonamide	S	INSb
France	2012-07-09	0	2	0	E12AK491	Ampicillin	S	INSb
France	2012-07-09	0	2	0	E12AK491	Chloramphenicol	S	INSb
France	2012-07-09	0	2	0	E12AK491	Ciprofloxacin	S	INSb
France	2012-07-09	0	2	0	E12AK491	Gentamicin	S	INSb
France	2012-07-09	0	2	0	E12AK491	Nalidixic acid	S	INSb
France	2012-07-09	0	2	0	E12AK491	Streptomycin	R	INSb
France	2012-07-09	0	2	0	E12AK491	Tetracycline	R	INSb
France	2012-07-09	0	2	0	E12AK491	Trimethoprim_Sulphonamide	S	INSb
France	2012-07-09	0	2	0	E12AK492	Ampicillin	S	INSb
France	2012-07-09	0	2	0	E12AK492	Chloramphenicol	S	INSb
France	2012-07-09	0	2	0	E12AK492	Ciprofloxacin	S	INSb
France	2012-07-09	0	2	0	E12AK492	Gentamicin	R	INSb
France	2012-07-09	0	2	0	E12AK492	Nalidixic acid	S	INSb
France	2012-07-09	0	2	0	E12AK492	Streptomycin	R	INSb
France	2012-07-09	0	2	0	E12AK492	Tetracycline	R	INSb
France	2012-07-09	0	2	0	E12AK492	Trimethoprim_Sulphonamide	S	INSb
France	2012-06-04	1	1	0	E12AK269	Ampicillin	S	LVY
France	2012-06-04	1	1	0	E12AK269	Chloramphenicol	S	LVY
France	2012-06-04	1	1	0	E12AK269	Ciprofloxacin	S	LVY
France	2012-06-04	1	1	0	E12AK269	Gentamicin	S	LVY
France	2012-06-04	1	1	0	E12AK269	Nalidixic acid	S	LVY
France	2012-06-04	1	1	0	E12AK269	Streptomycin	R	LVY
France	2012-06-04	1	1	0	E12AK269	Tetracycline	R	LVY
France	2012-06-04	1	1	0	E12AK269	Trimethoprim_Sulphonamide	S	LVY
France	2012-06-04	1	1	0	E12AK270	Ampicillin	S	LVY
France	2012-06-04	1	1	0	E12AK270	Chloramphenicol	S	LVY
France	2012-06-04	1	1	0	E12AK270	Ciprofloxacin	S	LVY
France	2012-06-04	1	1	0	E12AK270	Gentamicin	S	LVY
France	2012-06-04	1	1	0	E12AK270	Nalidixic acid	S	LVY
France	2012-06-04	1	1	0	E12AK270	Streptomycin	R	LVY
France	2012-06-04	1	1	0	E12AK270	Tetracycline	R	LVY
France	2012-06-04	1	1	0	E12AK270	Trimethoprim_Sulphonamide	S	LVY
France	2012-06-04	1	2	0	E12AK273	Ampicillin	S	LVY
France	2012-06-04	1	2	0	E12AK273	Chloramphenicol	S	LVY
France	2012-06-04	1	2	0	E12AK273	Ciprofloxacin	S	LVY
France	2012-06-04	1	2	0	E12AK273	Gentamicin	S	LVY
France	2012-06-04	1	2	0	E12AK273	Nalidixic acid	S	LVY
France	2012-06-04	1	2	0	E12AK273	Streptomycin	R	LVY
France	2012-06-04	1	2	0	E12AK273	Tetracycline	S	LVY
France	2012-06-04	1	2	0	E12AK273	Trimethoprim_Sulphonamide	S	LVY
France	2012-06-04	1	2	0	E12AK274	Ampicillin	S	LVY
France	2012-06-04	1	2	0	E12AK274	Chloramphenicol	S	LVY
France	2012-06-04	1	2	0	E12AK274	Ciprofloxacin	S	LVY
France	2012-06-04	1	2	0	E12AK274	Gentamicin	S	LVY
France	2012-06-04	1	2	0	E12AK274	Nalidixic acid	S	LVY
France	2012-06-04	1	2	0	E12AK274	Streptomycin	R	LVY
France	2012-06-04	1	2	0	E12AK274	Tetracycline	S	LVY
France	2012-06-04	1	2	0	E12AK274	Trimethoprim_Sulphonamide	S	LVY
France	2012-07-03	0	1	0	E12AK417	Ampicillin	R	MA5
France	2012-07-03	0	1	0	E12AK417	Chloramphenicol	S	MA5
France	2012-07-03	0	1	0	E12AK417	Ciprofloxacin	S	MA5
France	2012-07-03	0	1	0	E12AK417	Gentamicin	S	MA5
France	2012-07-03	0	1	0	E12AK417	Nalidixic acid	S	MA5
France	2012-07-03	0	1	0	E12AK417	Streptomycin	R	MA5
France	2012-07-03	0	1	0	E12AK417	Tetracycline	R	MA5
France	2012-07-03	0	1	0	E12AK417	Trimethoprim_Sulphonamide	S	MA5
France	2012-07-03	0	1	0	E12AK418	Ampicillin	S	MA5
France	2012-07-03	0	1	0	E12AK418	Chloramphenicol	S	MA5
France	2012-07-03	0	1	0	E12AK418	Ciprofloxacin	S	MA5
France	2012-07-03	0	1	0	E12AK418	Gentamicin	S	MA5
France	2012-07-03	0	1	0	E12AK418	Nalidixic acid	S	MA5
France	2012-07-03	0	1	0	E12AK418	Streptomycin	S	MA5
France	2012-07-03	0	1	0	E12AK418	Tetracycline	R	MA5
France	2012-07-03	0	1	0	E12AK418	Trimethoprim_Sulphonamide	S	MA5
France	2012-07-03	0	2	0	E12AK421	Ampicillin	S	MA5
France	2012-07-03	0	2	0	E12AK421	Chloramphenicol	S	MA5
France	2012-07-03	0	2	0	E12AK421	Ciprofloxacin	S	MA5
France	2012-07-03	0	2	0	E12AK421	Gentamicin	S	MA5
France	2012-07-03	0	2	0	E12AK421	Nalidixic acid	S	MA5
France	2012-07-03	0	2	0	E12AK421	Streptomycin	S	MA5
France	2012-07-03	0	2	0	E12AK421	Tetracycline	R	MA5
France	2012-07-03	0	2	0	E12AK421	Trimethoprim_Sulphonamide	S	MA5
France	2012-07-03	0	2	0	E12AK422	Ampicillin	S	MA5
France	2012-07-03	0	2	0	E12AK422	Chloramphenicol	R	MA5
France	2012-07-03	0	2	0	E12AK422	Ciprofloxacin	S	MA5
France	2012-07-03	0	2	0	E12AK422	Gentamicin	S	MA5
France	2012-07-03	0	2	0	E12AK422	Nalidixic acid	S	MA5
France	2012-07-03	0	2	0	E12AK422	Streptomycin	R	MA5
France	2012-07-03	0	2	0	E12AK422	Tetracycline	R	MA5
France	2012-07-03	0	2	0	E12AK422	Trimethoprim_Sulphonamide	R	MA5
France	2012-04-17	0	1	0	E12AK057	Ampicillin	S	NU6
France	2012-04-17	0	1	0	E12AK057	Chloramphenicol	S	NU6
France	2012-04-17	0	1	0	E12AK057	Ciprofloxacin	S	NU6
France	2012-04-17	0	1	0	E12AK057	Gentamicin	S	NU6
France	2012-04-17	0	1	0	E12AK057	Nalidixic acid	S	NU6
France	2012-04-17	0	1	0	E12AK057	Streptomycin	R	NU6
France	2012-04-17	0	1	0	E12AK057	Tetracycline	R	NU6
France	2012-04-17	0	1	0	E12AK057	Trimethoprim_Sulphonamide	R	NU6
France	2012-04-17	0	2	0	E12AK060	Ampicillin	S	NU6
France	2012-04-17	0	2	0	E12AK060	Chloramphenicol	S	NU6
France	2012-04-17	0	2	0	E12AK060	Ciprofloxacin	S	NU6
France	2012-04-17	0	2	0	E12AK060	Gentamicin	S	NU6
France	2012-04-17	0	2	0	E12AK060	Nalidixic acid	S	NU6
France	2012-04-17	0	2	0	E12AK060	Streptomycin	R	NU6
France	2012-04-17	0	2	0	E12AK060	Tetracycline	R	NU6
France	2012-04-17	0	2	0	E12AK060	Trimethoprim_Sulphonamide	R	NU6
France	2012-04-17	0	2	0	E12AK061	Ampicillin	S	NU6
France	2012-04-17	0	2	0	E12AK061	Chloramphenicol	S	NU6
France	2012-04-17	0	2	0	E12AK061	Ciprofloxacin	S	NU6
France	2012-04-17	0	2	0	E12AK061	Gentamicin	S	NU6
France	2012-04-17	0	2	0	E12AK061	Nalidixic acid	S	NU6
France	2012-04-17	0	2	0	E12AK061	Streptomycin	R	NU6
France	2012-04-17	0	2	0	E12AK061	Tetracycline	R	NU6
France	2012-04-17	0	2	0	E12AK061	Trimethoprim_Sulphonamide	R	NU6
France	2012-07-17	0	1	0	E12AK620	Ampicillin	S	PF6
France	2012-07-17	0	1	0	E12AK620	Chloramphenicol	R	PF6
France	2012-07-17	0	1	0	E12AK620	Ciprofloxacin	S	PF6
France	2012-07-17	0	1	0	E12AK620	Gentamicin	S	PF6
France	2012-07-17	0	1	0	E12AK620	Nalidixic acid	S	PF6
France	2012-07-17	0	1	0	E12AK620	Streptomycin	R	PF6
France	2012-07-17	0	1	0	E12AK620	Tetracycline	R	PF6
France	2012-07-17	0	1	0	E12AK620	Trimethoprim_Sulphonamide	R	PF6
France	2012-07-17	0	1	0	E12AK621	Ampicillin	S	PF6
France	2012-07-17	0	1	0	E12AK621	Chloramphenicol	S	PF6
France	2012-07-17	0	1	0	E12AK621	Ciprofloxacin	S	PF6
France	2012-07-17	0	1	0	E12AK621	Gentamicin	S	PF6
France	2012-07-17	0	1	0	E12AK621	Nalidixic acid	S	PF6
France	2012-07-17	0	1	0	E12AK621	Streptomycin	S	PF6
France	2012-07-17	0	1	0	E12AK621	Tetracycline	S	PF6
France	2012-07-17	0	1	0	E12AK621	Trimethoprim_Sulphonamide	S	PF6
France	2012-07-17	0	2	0	E12AK625	Ampicillin	S	PF6
France	2012-07-17	0	2	0	E12AK625	Chloramphenicol	R	PF6
France	2012-07-17	0	2	0	E12AK625	Ciprofloxacin	R	PF6
France	2012-07-17	0	2	0	E12AK625	Gentamicin	S	PF6
France	2012-07-17	0	2	0	E12AK625	Nalidixic acid	R	PF6
France	2012-07-17	0	2	0	E12AK625	Streptomycin	R	PF6
France	2012-07-17	0	2	0	E12AK625	Tetracycline	R	PF6
France	2012-07-17	0	2	0	E12AK625	Trimethoprim_Sulphonamide	R	PF6
France	2012-07-09	0	1	0	E12AK512	Ampicillin	S	PPU
France	2012-07-09	0	1	0	E12AK512	Chloramphenicol	S	PPU
France	2012-07-09	0	1	0	E12AK512	Ciprofloxacin	S	PPU
France	2012-07-09	0	1	0	E12AK512	Gentamicin	S	PPU
France	2012-07-09	0	1	0	E12AK512	Nalidixic acid	S	PPU
France	2012-07-09	0	1	0	E12AK512	Streptomycin	S	PPU
France	2012-07-09	0	1	0	E12AK512	Tetracycline	S	PPU
France	2012-07-09	0	1	0	E12AK512	Trimethoprim_Sulphonamide	S	PPU
France	2012-07-09	0	1	0	E12AK515	Ampicillin	S	PPU
France	2012-07-09	0	1	0	E12AK515	Chloramphenicol	R	PPU
France	2012-07-09	0	1	0	E12AK515	Ciprofloxacin	S	PPU
France	2012-07-09	0	1	0	E12AK515	Gentamicin	S	PPU
France	2012-07-09	0	1	0	E12AK515	Nalidixic acid	S	PPU
France	2012-07-09	0	1	0	E12AK515	Streptomycin	R	PPU
France	2012-07-09	0	1	0	E12AK515	Tetracycline	R	PPU
France	2012-07-09	0	1	0	E12AK515	Trimethoprim_Sulphonamide	R	PPU
France	2012-07-09	0	2	0	E12AK511	Ampicillin	S	PPU
France	2012-07-09	0	2	0	E12AK511	Chloramphenicol	R	PPU
France	2012-07-09	0	2	0	E12AK511	Ciprofloxacin	S	PPU
France	2012-07-09	0	2	0	E12AK511	Gentamicin	S	PPU
France	2012-07-09	0	2	0	E12AK511	Nalidixic acid	S	PPU
France	2012-07-09	0	2	0	E12AK511	Streptomycin	R	PPU
France	2012-07-09	0	2	0	E12AK511	Tetracycline	R	PPU
France	2012-07-09	0	2	0	E12AK511	Trimethoprim_Sulphonamide	R	PPU
France	2012-07-09	0	2	0	E12AK516	Ampicillin	S	PPU
France	2012-07-09	0	2	0	E12AK516	Chloramphenicol	S	PPU
France	2012-07-09	0	2	0	E12AK516	Ciprofloxacin	S	PPU
France	2012-07-09	0	2	0	E12AK516	Gentamicin	S	PPU
France	2012-07-09	0	2	0	E12AK516	Nalidixic acid	S	PPU
France	2012-07-09	0	2	0	E12AK516	Streptomycin	S	PPU
France	2012-07-09	0	2	0	E12AK516	Tetracycline	R	PPU
France	2012-07-09	0	2	0	E12AK516	Trimethoprim_Sulphonamide	S	PPU
France	2012-05-29	1	1	0	E12AK167	Ampicillin	R	Q5A
France	2012-05-29	1	1	0	E12AK167	Chloramphenicol	S	Q5A
France	2012-05-29	1	1	0	E12AK167	Ciprofloxacin	S	Q5A
France	2012-05-29	1	1	0	E12AK167	Gentamicin	S	Q5A
France	2012-05-29	1	1	0	E12AK167	Nalidixic acid	S	Q5A
France	2012-05-29	1	1	0	E12AK167	Streptomycin	S	Q5A
France	2012-05-29	1	1	0	E12AK167	Tetracycline	R	Q5A
France	2012-05-29	1	1	0	E12AK167	Trimethoprim_Sulphonamide	R	Q5A
France	2012-05-29	1	1	0	E12AK168	Ampicillin	S	Q5A
France	2012-05-29	1	1	0	E12AK168	Chloramphenicol	S	Q5A
France	2012-05-29	1	1	0	E12AK168	Ciprofloxacin	S	Q5A
France	2012-05-29	1	1	0	E12AK168	Gentamicin	S	Q5A
France	2012-05-29	1	1	0	E12AK168	Nalidixic acid	S	Q5A
France	2012-05-29	1	1	0	E12AK168	Streptomycin	R	Q5A
France	2012-05-29	1	1	0	E12AK168	Tetracycline	S	Q5A
[truncated: 4,017 more rows]

## Sheet: MIC Data description
MIC-data - Final data set
N=6016 observations
One observation = Sensitive or resistant against the tested antimicrobial in an E. coli strain
Variable name	Strata	Type	Description	Comment
Partner_ID	Denmark	Character	Country identity	DK: N=936
	France			FR: N=1552
	Italy			IT: N=2250
	Sweden			SE: N=1278
Sampling_date	Multiple strata	Numeric	ddmmmyyyy (Date9)	Date of sampling. Each herd one sampling date, except one DK herd with two dates. One SE herd (2 isolates) unknown date.
Herd_type	0	Numeric	Conventional herd	N=2984
	1		Organic herd	N=3032
herd_ID_NEW	Multiple strata	Character	Unique, anonymized herd identities
Pig_ID	1-5	Numeric	Pig number	Unique pig identity per herd and sampling date. 1-2 in DK, FR and SE; 1-5 in IT
Sample_type_ID	0	Numeric	Colon sample	Colon samples: DK, FR, SE Faecal samples: IT, SE
	2		Faecal sample
Strain_ID	Multiple strata	Character	Unique E. coli strain identity
Antimicrobial	Ampicillin	Character	Antimicrobial resistance tested	Tested in all countries
	Cefotaxime			Tested in all countries
	Chloramphenicol			Tested in all countries
	Ciprofloxacin			Tested in all countries
	Gentamicin			Tested in all countries
	Nalidixic acid			Tested in all countries
	Streptomycin			Tested in all countries
	Sulphonamides			Tested in DK, IT and SE
	Tetracycline			Tested in all countries
	Trimethoprim			Tested in DK, IT and SE
	Trimethoprim_Sulphonamide			Tested in FR
S_R	S	Character	Sensitive	Sensitive or resistant to the tested antimicrobial
	R		Resistant
