# Supplementary material for: Antibiotic Resistance in Escherichia coli from Pigs in Organic and Conventional Farming in Four European Countries
Source: PLoS One. 2016 Jun 30;11(6):e0157049. doi: 10.1371/journal.pone.0157049 (PMC4928804; doi:10.1371/journal.pone.0157049)
Supplement: S2 Table — (XLSX) [file pone.0157049.s002.xlsx]

## Sheet: prop_plosone_n448
Partner_ID	Herd_type	Pig_ID	Sample_type_ID	Sample_ID	EC_0	EC_1	EC_2	EC_3	EC_4	EC_5	EC_6	EC_7	EC_8	TEC_0	TEC_1	TEC_2	TEC_3	TEC_4	TEC_5	TEC_6	TEC_7	sum_EC	sum_vol_EC	conc_EC	sum_TEC	sum_vol_TEC	conc_TEC	prop	Herd_ID_NEW
Denmark	0	1	0	07-K-1-G	nd	nd	9999	9999	49	4	1	nd	nd	nd	nd	9999	112	32	3	0	nd	53	0.00011	481818	147	0.001111	132313	0.274612	812637
Denmark	0	2	0	07-K-2-G	nd	nd	9999	41	1	1	0	nd	nd	nd	nd	13	3	0	0	0	nd	41	0.001	41000	16	0.011111	1440.01	0.0351223	812637
Denmark	0	1	0	10-K-1-G	nd	nd	9999	9999	31	4	0	nd	nd	nd	nd	9999	128	11	1	0	nd	35	0.00011	318182	140	0.001111	126013	0.39604	875745
Denmark	0	2	0	10-K-2-G	nd	nd	9999	9999	9999	43	6	nd	nd	nd	nd	78	4	0	0	0	nd	49	1.1e-05	4.45455e+06	82	0.011111	7380.07	0.00165675	875745
Denmark	0	1	0	11-K-1-G	nd	nd	9999	9999	102	13	0	nd	nd	nd	nd	9999	28	2	1	0	nd	115	0.00011	1.04545e+06	31	0.001111	27902.8	0.0266896	871722
Denmark	0	2	0	11-K-2-G	nd	nd	9999	9999	100	6	2	nd	nd	nd	nd	53	1	2	0	0	nd	106	0.00011	963636	56	0.011111	5040.05	0.00523024	871722
Denmark	0	1	0	12-K-1-G	nd	nd	9999	142	23	1	1	nd	nd	nd	nd	15	1	0	0	0	nd	165	0.0011	150000	16	0.011111	1440.01	0.0096001	493767
Denmark	0	2	0	12-K-2-G	nd	nd	9999	9999	9999	9999	15	nd	nd	nd	nd	9999	9999	67	6	2	nd	15	1e-06	15000000	75	0.000111	675676	0.045045	493767
Denmark	0	1	0	13-K-1-G	nd	nd	9999	9999	9999	9999	27	nd	nd	nd	nd	9999	9999	9999	29	3	nd	27	1e-06	27000000	32	1.1e-05	2.90909e+06	0.107744	868014
Denmark	0	2	0	13-K-2-G	nd	nd	9999	9999	129	21	0	nd	nd	nd	nd	9999	9999	70	5	2	nd	150	0.00011	1.36364e+06	77	0.000111	693694	0.508709	868014
Denmark	0	1	0	15-K-1-G	nd	nd	9999	9999	9999	50	5	nd	nd	nd	nd	55	4	1	0	0	nd	55	1.1e-05	5000000	60	0.011111	5400.05	0.00108001	231984
Denmark	0	2	0	15-K-2-G	nd	nd	9999	9999	47	6	1	nd	nd	nd	nd	9999	79	12	0	0	nd	53	0.00011	481818	91	0.001111	81908.2	0.169998	231984
Denmark	0	1	0	16-K-1-G	nd	nd	9999	9999	9999	42	3	nd	nd	nd	nd	9999	9999	40	5	1	nd	42	1e-05	4200000	46	0.000111	414414	0.0986701	495234
Denmark	0	2	0	16-K-2-G	nd	nd	9999	9999	9999	9999	32	nd	nd	nd	nd	9999	9999	80	7	3	nd	32	1e-06	32000000	90	0.000111	810811	0.0253378	495234
Denmark	0	1	0	17-K-1-G	nd	nd	9999	69	12	1	0	nd	nd	nd	nd	45	6	0	0	0	nd	81	0.0011	73636.4	51	0.011111	4590.05	0.062334	512235
Denmark	0	2	0	17-K-2-G	nd	nd	9999	9999	25	6	0	nd	nd	nd	nd	136	45	5	0	0	nd	31	0.00011	281818	186	0.011111	16740.2	0.0594006	512235
Denmark	0	1	0	18-K-1-G	nd	nd	9999	9999	24	3	1	nd	nd	nd	nd	9999	9999	17	1	0	nd	24	0.0001	240000	18	0.000111	162162	0.675676	651087
Denmark	0	2	0	18-K-2-G	nd	nd	9999	9999	30	3	0	nd	nd	nd	nd	9999	13	3	0	0	nd	30	0.0001	300000	16	0.001111	14401.4	0.0480048	651087
Denmark	0	1	0	19-K-1-G	nd	nd	9999	9999	83	10	2	nd	nd	nd	nd	9999	9999	37	4	1	nd	93	0.00011	845455	42	0.000111	378378	0.447544	839862
Denmark	0	2	0	19-K-2-G	nd	nd	9999	116	12	2	1	nd	nd	nd	nd	30	22	1	0	0	nd	128	0.0011	116364	53	0.011111	4770.05	0.0409926	839862
Denmark	0	1	0	20-K-1-G	nd	nd	9999	93	13	2	0	nd	nd	nd	nd	110	18	2	0	0	nd	106	0.0011	96363.6	130	0.011111	11700.1	0.121416	866952
Denmark	0	2	0	20-K-2-G	nd	nd	9999	9999	9999	33	1	nd	nd	nd	nd	9999	9999	9999	24	1	nd	33	1e-05	3300000	25	1.1e-05	2.27273e+06	0.688705	866952
Denmark	0	1	0	26-K-1-G	nd	nd	9999	9999	54	9	0	nd	nd	nd	nd	12	0	0	0	0	nd	63	0.00011	572727	12	0.011111	1080.01	0.00188573	612981
Denmark	0	2	0	26-K-2-G	nd	nd	9999	9999	40	4	0	nd	nd	nd	nd	9999	83	13	1	1	nd	44	0.00011	400000	98	0.001111	88208.8	0.220522	612981
Denmark	0	1	0	21-K-1-G	nd	nd	9999	9999	63	2	0	nd	nd	nd	nd	111	24	8	0	0	nd	63	0.0001	630000	143	0.011111	12870.1	0.0204288	842625
Denmark	0	2	0	21-K-2-G	nd	nd	9999	9999	22	1	0	nd	nd	nd	nd	88	7	2	0	0	nd	22	0.0001	220000	97	0.011111	8730.09	0.0396822	842625
Denmark	0	1	0	22-K-1-G	nd	nd	9999	9999	9999	33	1	nd	nd	nd	nd	9999	9999	35	1	0	nd	33	1e-05	3300000	36	0.000111	324324	0.0982801	870984
Denmark	0	2	0	22-K-2-G	nd	nd	9999	9999	34	3	0	nd	nd	nd	nd	109	8	1	0	0	nd	34	0.0001	340000	118	0.011111	10620.1	0.0312356	870984
Denmark	0	1	0	08-K-1-G	nd	nd	9999	9999	38	1	0	nd	nd	nd	nd	9999	65	8	2	0	nd	38	0.0001	380000	75	0.001111	67506.8	0.177649	873684
Denmark	0	2	0	08-K-2-G	nd	nd	9999	9999	28	3	0	nd	nd	nd	nd	9999	9	1	0	0	nd	28	0.0001	280000	10	0.001111	9000.9	0.0321461	873684
Denmark	0	1	0	23-K-1-G	nd	nd	9999	9999	41	2	1	nd	nd	nd	nd	122	18	1	0	0	nd	41	0.0001	410000	141	0.011111	12690.1	0.0309515	238995
Denmark	0	2	0	23-K-2-G	nd	nd	9999	9999	9999	51	3	nd	nd	nd	nd	9999	9999	129	11	2	nd	51	1e-05	5100000	142	0.000111	1.27928e+06	0.250839	238995
Denmark	0	1	0	09-K-1-G	nd	nd	9999	9999	46	4	0	nd	nd	nd	nd	9999	21	0	0	0	nd	50	0.00011	454545	21	0.001111	18901.9	0.0415842	512919
Denmark	0	2	0	09-K-2-G	nd	nd	9999	9999	9999	28	2	nd	nd	nd	nd	9999	136	2	5	1	nd	28	1e-05	2800000	144	0.001111	129613	0.0462903	512919
Denmark	0	1	0	24-K-1-G	nd	nd	9999	9999	27	3	1	nd	nd	nd	nd	9999	93	15	1	0	nd	27	0.0001	270000	109	0.001111	98109.8	0.36337	616086
Denmark	0	2	0	24-K-2-G	nd	nd	9999	9999	103	14	1	nd	nd	nd	nd	9999	9999	30	2	0	nd	117	0.00011	1.06364e+06	32	0.000111	288288	0.27104	616086
Denmark	0	1	0	03-K-1-G	nd	nd	9999	9999	121	19	1	nd	nd	nd	nd	55	10	4	1	0	nd	140	0.00011	1.27273e+06	70	0.011111	6300.06	0.00495005	488439
Denmark	0	2	0	03-K-2-G	nd	nd	9999	9999	76	10	1	nd	nd	nd	nd	147	19	0	0	0	nd	86	0.00011	781818	166	0.011111	14940.1	0.0191095	488439
Denmark	0	1	0	25-K-1-G	nd	nd	9999	9999	78	9	2	nd	nd	nd	nd	9999	9999	33	2	0	nd	87	0.00011	790909	35	0.000111	315315	0.398675	874530
Denmark	0	2	0	25-K-2-G	nd	nd	9999	9999	16	3	0	nd	nd	nd	nd	58	6	0	0	0	nd	16	0.0001	160000	64	0.011111	5760.06	0.0360004	874530
Denmark	0	1	0	06-K-1-G	nd	nd	9999	9999	90	6	0	nd	nd	nd	nd	9999	97	32	3	0	nd	96	0.00011	872727	132	0.001111	118812	0.136139	866331
Denmark	0	2	0	06-K-2-G	nd	nd	9999	9999	55	2	0	nd	nd	nd	nd	9999	16	2	0	0	nd	55	0.0001	550000	18	0.001111	16201.6	0.0294575	866331
Denmark	0	1	0	01-K-1-G	nd	nd	9999	9999	47	5	0	nd	nd	nd	nd	9999	9999	10	2	0	nd	52	0.00011	472727	12	0.000111	108108	0.22869	868167
Denmark	0	2	0	01-K-2-G	nd	nd	9999	9999	9999	9999	22	nd	nd	nd	nd	9999	9999	9999	10	4	nd	22	1e-06	22000000	14	1.1e-05	1.27273e+06	0.0578512	868167
Denmark	0	1	0	14-K-1-G	nd	nd	9999	9999	32	1	0	nd	nd	nd	nd	9999	9999	33	0	0	nd	32	0.0001	320000	33	0.000111	297297	0.929054	520803
Denmark	0	2	0	14-K-2-G	nd	nd	9999	88	6	0	0	nd	nd	nd	nd	9999	26	5	0	0	nd	94	0.0011	85454.5	31	0.001111	27902.8	0.326522	520803
Denmark	0	1	0	04-K-1-G	nd	nd	9999	9999	38	4	0	nd	nd	nd	nd	9999	62	6	1	0	nd	42	0.00011	381818	69	0.001111	62106.2	0.162659	831258
Denmark	0	2	0	04-K-2-G	nd	nd	9999	44	5	0	0	nd	nd	nd	nd	13	1	0	0	0	nd	49	0.0011	44545.5	14	0.011111	1260.01	0.028286	831258
Denmark	0	1	0	05-K-1-G	nd	nd	9999	79	8	1	0	nd	nd	nd	nd	92	10	0	0	0	nd	87	0.0011	79090.9	102	0.011111	9180.09	0.11607	634698
Denmark	0	2	0	05-K-2-G	nd	nd	9999	9999	9999	57	2	nd	nd	nd	nd	70	4	1	0	0	nd	57	1e-05	5700000	75	0.011111	6750.07	0.00118422	634698
Denmark	0	1	0	02-K-1-G	nd	nd	9999	9999	9999	40	2	nd	nd	nd	nd	9999	9999	9999	69	4	nd	40	1e-05	4000000	73	1.1e-05	6.63636e+06	1.65909	712737
Denmark	0	2	0	02-K-2-G	nd	nd	9999	9999	9999	9999	55	nd	nd	nd	nd	9999	9999	9999	9999	58	nd	55	1e-06	55000000	58	1e-06	58000000	1.05455	712737
Denmark	1	1	0	07-O-1-G	nd	nd	9999	9999	9999	9999	69	nd	nd	nd	nd	9999	9999	9999	9999	33	nd	69	1e-06	69000000	33	1e-06	33000000	0.478261	501750
Denmark	1	2	0	07-O-2-G	nd	nd	9999	9999	105	10	0	nd	nd	nd	nd	9999	94	17	0	0	nd	115	0.00011	1.04545e+06	111	0.001111	99910	0.0955661	501750
Denmark	1	1	0	10-O-1-G	nd	nd	9999	9999	75	2	0	nd	nd	nd	nd	46	7	0	0	0	nd	75	0.0001	750000	53	0.011111	4770.05	0.00636006	424152
Denmark	1	2	0	10-O-2-G	nd	nd	9999	9999	9999	57	3	nd	nd	nd	nd	32	1	0	0	0	nd	57	1e-05	5700000	33	0.011111	2970.03	0.000521058	424152
Denmark	1	1	0	11-O-1-G	nd	nd	9999	9999	9999	95	6	nd	nd	nd	nd	9999	9999	83	8	0	nd	101	1.1e-05	9.18182e+06	91	0.000111	819820	0.0892873	844587
Denmark	1	2	0	11-O-2-G	nd	nd	9999	9999	32	5	0	nd	nd	nd	nd	16	8	0	1	0	nd	37	0.00011	336364	25	0.011111	2250.02	0.00668926	844587
Denmark	1	1	0	12-O-1-G	nd	nd	9999	9999	9999	9999	82	nd	nd	nd	nd	9999	9999	132	17	3	nd	82	1e-06	82000000	152	0.000111	1.36937e+06	0.0166996	645867
Denmark	1	2	0	12-O-2-G	nd	nd	9999	9999	9999	46	2	nd	nd	nd	nd	9999	9999	95	19	0	nd	46	1e-05	4600000	114	0.000111	1.02703e+06	0.223267	645867
Denmark	1	1	0	13-O-1-G	nd	nd	9999	9999	88	5	0	nd	nd	nd	nd	9999	9999	30	5	0	nd	93	0.00011	845455	35	0.000111	315315	0.372954	660807
Denmark	1	2	0	13-O-2-G	nd	nd	9999	9999	9999	9999	44	nd	nd	nd	nd	9999	111	17	7	0	nd	44	1e-06	44000000	135	0.001111	121512	0.00276164	660807
Denmark	1	1	0	15-O-1-G	nd	nd	9999	96	14	0	0	nd	nd	nd	nd	10	2	0	0	0	nd	110	0.0011	100000	12	0.011111	1080.01	0.0108001	866079
Denmark	1	2	0	15-O-2-G	nd	nd	9999	9999	9999	9999	38	nd	nd	nd	nd	9999	9999	9999	41	4	nd	38	1e-06	38000000	45	1.1e-05	4.09091e+06	0.107656	866079
Denmark	1	1	0	16-O-1-G	nd	nd	9999	9999	140	11	0	nd	nd	nd	nd	86	7	0	0	0	nd	151	0.00011	1.37273e+06	93	0.011111	8370.08	0.00609741	433089
Denmark	1	2	0	16-O-2-G	nd	nd	9999	9999	106	6	0	nd	nd	nd	nd	9999	77	8	2	0	nd	112	0.00011	1.01818e+06	87	0.001111	78307.8	0.0769095	433089
Denmark	1	1	0	17-O-1-G	nd	nd	9999	9999	9999	128	18	nd	nd	nd	nd	9999	9999	9999	85	8	nd	146	1.1e-05	1.32727e+07	93	1.1e-05	8.45455e+06	0.636986	866079
Denmark	1	2	0	17-O-2-G	nd	nd	9999	9999	70	3	0	nd	nd	nd	nd	9999	57	6	0	0	nd	70	0.0001	700000	63	0.001111	56705.7	0.0810081	866079
Denmark	1	1	0	18-O-1-G	nd	nd	9999	9999	23	4	1	nd	nd	nd	nd	117	18	4	1	0	nd	27	0.00011	245455	140	0.011111	12600.1	0.0513338	563175
Denmark	1	2	0	18-O-2-G	nd	nd	9999	9999	9999	9999	145	nd	nd	nd	nd	9999	9999	9999	46	3	nd	145	1e-06	145000000	49	1.1e-05	4.45455e+06	0.030721	563175
Denmark	1	1	0	19-O-1-G	nd	nd	9999	9999	50	5	2	nd	nd	nd	nd	9999	102	18	1	0	nd	55	0.00011	500000	121	0.001111	108911	0.217822	352350
Denmark	1	2	0	19-O-2-G	nd	nd	9999	9999	9999	38	4	nd	nd	nd	nd	9999	132	15	0	0	nd	42	1.1e-05	3.81818e+06	147	0.001111	132313	0.0346535	352350
Denmark	1	1	0	20-O-1-G	nd	nd	9999	9999	78	12	3	nd	nd	nd	nd	142	16	0	0	0	nd	90	0.00011	818182	158	0.011111	14220.1	0.0173802	988335
Denmark	1	2	0	20-O-2-G	nd	nd	9999	9999	105	7	1	nd	nd	nd	nd	9999	102	14	2	0	nd	112	0.00011	1.01818e+06	118	0.001111	106211	0.104314	988335
Denmark	1	1	0	26-O-1-G	nd	nd	9999	9999	80	5	3	nd	nd	nd	nd	9999	42	1	1	0	nd	85	0.00011	772727	44	0.001111	39604	0.0512522	206064
Denmark	1	2	0	26-O-2-G	nd	nd	9999	9999	9999	41	7	nd	nd	nd	nd	9999	9999	97	12	0	nd	48	1.1e-05	4.36364e+06	109	0.000111	981982	0.225038	206064
Denmark	1	1	0	21-O-1-G	nd	nd	9999	9999	128	15	1	nd	nd	nd	nd	52	12	1	0	0	nd	143	0.00011	1300000	65	0.011111	5850.06	0.00450005	925191
Denmark	1	2	0	21-O-2-G	nd	nd	9999	9999	33	4	1	nd	nd	nd	nd	35	6	0	0	0	nd	37	0.00011	336364	41	0.011111	3690.04	0.0109704	925191
Denmark	1	1	0	22-O-1-G	nd	nd	9999	9999	9999	22	0	nd	nd	nd	nd	9999	125	19	2	2	nd	22	1e-05	2200000	148	0.001111	133213	0.0605515	631386
Denmark	1	2	0	22-O-2-G	nd	nd	9999	9999	98	11	0	nd	nd	nd	nd	5	0	0	0	0	nd	109	0.00011	990909	5	0.011111	450.005	0.000454133	631386
Denmark	1	1	0	08-O-1-G	nd	nd	9999	9999	9999	98	15	nd	nd	nd	nd	9999	34	7	0	0	nd	113	1.1e-05	1.02727e+07	41	0.001111	36903.7	0.00359239	694377
Denmark	1	2	0	08-O-2-G	nd	nd	9999	9999	9999	26	5	nd	nd	nd	nd	9999	9999	29	3	0	nd	31	1.1e-05	2.81818e+06	32	0.000111	288288	0.102296	694377
Denmark	1	1	0	23-O-1-G	nd	nd	9999	9999	33	3	0	nd	nd	nd	nd	54	3	2	0	0	nd	33	0.0001	330000	59	0.011111	5310.05	0.0160911	662436
Denmark	1	2	0	23-O-2-G	nd	nd	9999	9999	9999	9999	23	nd	nd	nd	nd	9999	9999	112	13	1	nd	23	1e-06	23000000	126	0.000111	1.13514e+06	0.0493537	662436
Denmark	1	1	0	09-O-1-G	nd	nd	9999	95	7	0	0	nd	nd	nd	nd	31	3	0	0	0	nd	102	0.0011	92727.3	34	0.011111	3060.03	0.0330003	740511
Denmark	1	2	0	09-O-2-G	nd	nd	9999	9999	9999	25	3	nd	nd	nd	nd	9999	5	2	0	0	nd	25	1e-05	2500000	7	0.001111	6300.63	0.00252025	740511
Denmark	1	1	0	24-O-1-G	nd	nd	9999	9999	9999	19	1	nd	nd	nd	nd	52	3	1	0	0	nd	19	1e-05	1900000	56	0.011111	5040.05	0.00265266	858699
Denmark	1	2	0	24-O-2-G	nd	nd	9999	70	13	0	0	nd	nd	nd	nd	85	5	0	0	0	nd	83	0.0011	75454.5	90	0.011111	8100.08	0.10735	858699
Denmark	1	1	0	03-O-1-G	nd	nd	9999	9999	9999	100	12	nd	nd	nd	nd	9999	102	7	0	0	nd	112	1.1e-05	1.01818e+07	109	0.001111	98109.8	0.00963579	762354
Denmark	1	2	0	03-O-2-G	nd	nd	9999	9999	9999	9999	25	nd	nd	nd	nd	9999	9999	37	4	1	nd	25	1e-06	25000000	42	0.000111	378378	0.0151351	762354
Denmark	1	1	0	25-O-1-G	nd	nd	9999	9999	9999	59	4	nd	nd	nd	nd	9999	9999	60	6	0	nd	63	1.1e-05	5.72727e+06	66	0.000111	594595	0.103818	469782
Denmark	1	2	0	25-O-2-G	nd	nd	9999	9999	64	4	1	nd	nd	nd	nd	9999	58	8	1	0	nd	68	0.00011	618182	67	0.001111	60306	0.0975539	469782
Denmark	1	1	0	06-O-1-G	nd	nd	9999	57	1	1	0	nd	nd	nd	nd	6	0	0	0	0	nd	57	0.001	57000	6	0.011111	540.005	0.00947378	221868
Denmark	1	2	0	06-O-2-G	nd	nd	9999	9999	9999	9999	69	nd	nd	nd	nd	9999	25	1	0	0	nd	69	1e-06	69000000	26	0.001111	23402.3	0.000339164	221868
Denmark	1	1	0	01-O-1-G	nd	nd	9999	9999	96	10	1	nd	nd	nd	nd	39	3	0	0	0	nd	106	0.00011	963636	42	0.011111	3780.04	0.00392268	578169
Denmark	1	2	0	01-O-2-G	nd	nd	9999	9999	18	5	1	nd	nd	nd	nd	81	15	3	0	0	nd	23	0.00011	209091	99	0.011111	8910.09	0.0426135	578169
Denmark	1	1	0	14-O-1-G	nd	nd	9999	9999	34	2	0	nd	nd	nd	nd	87	11	0	0	0	nd	34	0.0001	340000	98	0.011111	8820.09	0.0259414	783927
Denmark	1	2	0	14-O-2-G	nd	nd	9999	9999	9999	9999	26	nd	nd	nd	nd	9999	120	11	1	0	nd	26	1e-06	26000000	132	0.001111	118812	0.00456969	783927
Denmark	1	1	0	04-O-1-G	nd	nd	9999	9999	46	5	6	nd	nd	nd	nd	9999	93	9	1	0	nd	57	0.000111	513514	103	0.001111	92709.3	0.180539	482877
Denmark	1	2	0	04-O-2-G	nd	nd	9999	9999	53	6	1	nd	nd	nd	nd	9999	2	0	0	0	nd	59	0.00011	536364	2	0.001111	1800.18	0.00335627	482877
Denmark	1	1	0	05-O-1-G	nd	nd	9999	9999	78	7	1	nd	nd	nd	nd	76	7	0	0	0	nd	85	0.00011	772727	83	0.011111	7470.07	0.00966716	221922
Denmark	1	2	0	05-O-2-G	nd	nd	9999	9999	62	9	0	nd	nd	nd	nd	15	1	0	0	0	nd	71	0.00011	645455	16	0.011111	1440.01	0.00223101	221922
Denmark	1	1	0	02-O-1-G	nd	nd	9999	9999	92	8	1	nd	nd	nd	nd	9999	30	2	0	0	nd	100	0.00011	909091	32	0.001111	28802.9	0.0316832	406278
Denmark	1	2	0	02-O-2-G	nd	nd	9999	9999	70	5	0	nd	nd	nd	nd	9999	44	7	0	1	nd	75	0.00011	681818	52	0.001111	46804.7	0.0686469	406278
France	0	1	0	AK075	Nd	Nd	Nd	Nd	9999	76	4	Nd	Nd	Nd	Nd	Nd	Nd	9999	59	5	Nd	80	1.1e-05	7.27273e+06	64	1.1e-05	5.81818e+06	0.8	3FE
France	0	2	0	AK076	Nd	Nd	Nd	Nd	169	14	3	Nd	Nd	Nd	Nd	Nd	Nd	1	0	0	Nd	183	0.00011	1.66364e+06	1	0.000111	9009.01	0.00541525	3FE
France	0	1	0	AK121	Nd	Nd	Nd	Nd	9999	100	16	Nd	Nd	Nd	Nd	Nd	Nd	9999	97	8	Nd	116	1.1e-05	1.05455e+07	105	1.1e-05	9.54545e+06	0.905172	62Z
France	0	2	0	AK122	Nd	Nd	Nd	Nd	9999	9999	46	Nd	Nd	Nd	Nd	Nd	Nd	9999	9999	39	Nd	46	1e-06	46000000	39	1e-06	39000000	0.847826	62Z
France	0	1	0	AK012	Nd	Nd	Nd	Nd	Nd	Nd	9999	151	17	Nd	Nd	Nd	Nd	ND	9999	162	Nd	168	1.1e-07	1.52727e+09	162	1e-06	162000000	0.106071	A6X
France	0	2	0	AK013	Nd	Nd	Nd	Nd	9999	189	53	Nd	Nd	Nd	Nd	Nd	Nd	9999	119	20	Nd	242	1.1e-05	22000000	139	1.1e-05	1.26364e+07	0.57438	A6X
France	0	1	0	AK187	Nd	Nd	Nd	Nd	9999	162	21	Nd	Nd	Nd	Nd	Nd	Nd	9999	92	14	Nd	183	1.1e-05	1.66364e+07	106	1.1e-05	9.63636e+06	0.579235	AMJ
France	0	2	0	AK188	Nd	Nd	Nd	Nd	9999	239	32	Nd	Nd	Nd	Nd	Nd	Nd	9999	143	22	Nd	271	1.1e-05	2.46364e+07	165	1.1e-05	15000000	0.608856	AMJ
France	0	1	0	AK159	Nd	Nd	Nd	Nd	34	8	1	Nd	Nd	Nd	Nd	Nd	Nd	18	0	0	Nd	42	0.00011	381818	18	0.000111	162162	0.42471	C9S
France	0	2	0	AK160	Nd	Nd	Nd	Nd	167	20	6	Nd	Nd	Nd	Nd	Nd	Nd	113	15	1	Nd	193	0.000111	1.73874e+06	129	0.000111	1.16216e+06	0.668394	C9S
France	0	1	0	AK044	Nd	Nd	Nd	9999	61	4	0	Nd	Nd	Nd	Nd	Nd	9999	38	1	0	Nd	65	0.00011	590909	39	0.000111	351351	0.594595	CBV
France	0	2	0	AK045	Nd	Nd	Nd	Nd	13	1	0	Nd	Nd	Nd	Nd	Nd	Nd	17	0	2	Nd	13	0.0001	130000	19	0.000111	171171	1.3167	CBV
France	0	1	0	AK040	Nd	Nd	Nd	Nd	23	4	0	Nd	Nd	Nd	Nd	Nd	Nd	27	2	0	Nd	27	0.00011	245455	29	0.000111	261261	1.0644	CRX
France	0	2	0	AK041	Nd	Nd	Nd	Nd	9999	157	22	Nd	Nd	Nd	Nd	Nd	Nd	9999	39	6	Nd	179	1.1e-05	1.62727e+07	45	1.1e-05	4.09091e+06	0.251397	CRX
France	0	1	0	AK161	Nd	Nd	Nd	Nd	225	32	2	Nd	Nd	Nd	Nd	Nd	Nd	225	28	3	Nd	257	0.00011	2.33636e+06	256	0.000111	2.30631e+06	0.987135	CUK
France	0	2	0	AK162	Nd	Nd	Nd	Nd	9999	79	7	Nd	Nd	Nd	Nd	Nd	Nd	9999	52	7	Nd	86	1.1e-05	7.81818e+06	59	1.1e-05	5.36364e+06	0.686047	CUK
France	0	1	0	AK243	Nd	Nd	Nd	Nd	9999	9999	52	Nd	Nd	Nd	Nd	Nd	Nd	9999	9999	26	Nd	52	1e-06	52000000	26	1e-06	26000000	0.5	CXP
France	0	2	0	AK244	Nd	Nd	Nd	Nd	9999	9999	95	Nd	Nd	Nd	Nd	Nd	Nd	9999	9999	102	Nd	95	1e-06	95000000	102	1e-06	102000000	1.07368	CXP
France	0	1	0	AK014	Nd	Nd	Nd	Nd	9999	84	59	Nd	Nd	Nd	Nd	Nd	Nd	216	31	9	Nd	143	1.1e-05	13000000	256	0.000111	2.30631e+06	0.177408	FHW
France	0	2	0	AK015	Nd	Nd	Nd	Nd	Nd	Nd	Nd	9999	50	Nd	Nd	Nd	Nd	9999	212	180	Nd	50	1e-08	5000000000	392	1.1e-05	3.56364e+07	0.00712727	FHW
France	0	1	0	AK241	Nd	Nd	Nd	Nd	9999	49	10	Nd	Nd	Nd	Nd	Nd	Nd	9999	39	5	Nd	59	1.1e-05	5.36364e+06	44	1.1e-05	4000000	0.745763	G7A
France	0	2	0	AK242	Nd	Nd	Nd	Nd	9999	82	14	Nd	Nd	Nd	Nd	Nd	Nd	9999	69	5	Nd	96	1.1e-05	8.72727e+06	74	1.1e-05	6.72727e+06	0.770833	G7A
France	0	1	0	AK073	Nd	Nd	Nd	Nd	9999	74	12	Nd	Nd	Nd	Nd	Nd	0	0	0	0	Nd	86	1.1e-05	7.81818e+06	0	0.001111	0	0	GLD
France	0	2	0	AK074	Nd	Nd	Nd	Nd	179	22	1	Nd	Nd	Nd	Nd	Nd	0	0	0	0	Nd	201	0.00011	1.82727e+06	0	0.001111	0	0	GLD
France	0	1	0	AK139	Nd	Nd	Nd	Nd	9999	9999	79	Nd	Nd	Nd	Nd	Nd	Nd	9999	200	39	Nd	79	1e-06	79000000	239	1.1e-05	2.17273e+07	0.275029	INSa
France	0	2	0	AK140	Nd	Nd	Nd	Nd	158	13	1	Nd	Nd	Nd	Nd	Nd	Nd	115	22	2	Nd	171	0.00011	1.55455e+06	139	0.000111	1.25225e+06	0.805542	INSa
France	0	1	0	AK157	Nd	Nd	Nd	Nd	132	23	2	Nd	Nd	Nd	Nd	Nd	Nd	142	18	5	Nd	155	0.00011	1.40909e+06	165	0.000111	1.48649e+06	1.05493	INSb
France	0	2	0	AK158	Nd	Nd	Nd	Nd	40	5	0	Nd	Nd	Nd	Nd	Nd	Nd	42	3	1	Nd	45	0.00011	409091	46	0.000111	414414	1.01301	INSb
France	0	1	0	AK137	Nd	Nd	Nd	Nd	9999	9999	80	Nd	Nd	Nd	Nd	Nd	Nd	9999	9999	51	Nd	80	1e-06	80000000	51	1e-06	51000000	0.6375	MA5
France	0	2	0	AK138	Nd	Nd	Nd	Nd	9999	9999	69	Nd	Nd	Nd	Nd	Nd	Nd	9999	9999	71	Nd	69	1e-06	69000000	71	1e-06	71000000	1.02899	MA5
France	0	1	0	AK016	Nd	Nd	Nd	Nd	Nd	9999	9999	121	18	Nd	Nd	Nd	Nd	9999	9999	220	Nd	139	1.1e-07	1.26364e+09	220	1e-06	220000000	0.174101	NU6
France	0	2	0	AK017	Nd	Nd	Nd	Nd	Nd	Nd	9999	169	101	Nd	Nd	Nd	Nd	9999	69	17	Nd	270	1.1e-07	2.45455e+09	86	1.1e-05	7.81818e+06	0.00318519	NU6
France	0	1	0	AK191	Nd	Nd	Nd	Nd	9999	40	3	Nd	Nd	Nd	Nd	Nd	Nd	237	27	1	Nd	40	1e-05	4000000	265	0.000111	2.38739e+06	0.596847	PF6
France	0	2	0	AK192	Nd	Nd	Nd	Nd	9999	67	5	Nd	Nd	Nd	Nd	Nd	Nd	9999	54	9	Nd	72	1.1e-05	6.54545e+06	63	1.1e-05	5.72727e+06	0.875	PF6
France	0	1	0	AK163	Nd	Nd	Nd	98	8	0	0	Nd	Nd	Nd	Nd	Nd	52	3	0	0	Nd	106	0.0011	96363.6	55	0.001111	49505	0.513731	PPU
France	0	2	0	AK164	Nd	Nd	Nd	199	9	2	0	Nd	Nd	Nd	Nd	Nd	129	12	4	0	Nd	208	0.0011	189091	145	0.001111	130513	0.690213	PPU
France	0	1	0	AK219	Nd	Nd	Nd	Nd	260	39	1	Nd	Nd	Nd	Nd	Nd	Nd	202	31	2	Nd	299	0.00011	2.71818e+06	235	0.000111	2.11712e+06	0.778873	QDA2
France	0	2	0	AK220	Nd	Nd	Nd	Nd	9999	144	23	Nd	Nd	Nd	Nd	Nd	Nd	9999	95	14	Nd	167	1.1e-05	1.51818e+07	109	1.1e-05	9.90909e+06	0.652695	QDA2
France	0	1	0	AK103	Nd	Nd	Nd	Nd	14	4	0	Nd	Nd	Nd	Nd	Nd	Nd	0	0	0	Nd	18	0.00011	163636	0	0.000111	0	0	STN
France	0	2	0	AK104	Nd	Nd	Nd	Nd	27	6	0	Nd	Nd	Nd	Nd	Nd	Nd	30	2	0	Nd	33	0.00011	300000	32	0.000111	288288	0.960961	STN
France	0	1	0	AK042	Nd	Nd	Nd	Nd	9999	62	12	Nd	Nd	Nd	Nd	Nd	Nd	9999	43	5	Nd	74	1.1e-05	6.72727e+06	48	1.1e-05	4.36364e+06	0.648649	UHBa
France	0	2	0	AK043	Nd	Nd	Nd	Nd	40	7	0	Nd	Nd	Nd	Nd	Nd	Nd	7	0	0	Nd	47	0.00011	427273	7	0.000111	63063.1	0.147594	UHBa
France	0	1	0	AK069	Nd	Nd	Nd	Nd	160	28	3	Nd	Nd	Nd	Nd	Nd	Nd	96	9	0	Nd	188	0.00011	1.70909e+06	105	0.000111	945946	0.553479	UHBb
France	0	2	0	AK070	Nd	Nd	Nd	Nd	Nd	143	19	Nd	Nd	Nd	Nd	Nd	Nd	9999	103	18	Nd	162	1.1e-05	1.47273e+07	121	1.1e-05	11000000	0.746914	UHBb
France	0	1	0	AK217	Nd	Nd	Nd	Nd	19	0	0	Nd	Nd	Nd	Nd	Nd	Nd	2	0	0	Nd	19	0.0001	190000	2	0.000111	18018	0.0948317	V4A
France	0	2	0	AK218	Nd	Nd	Nd	Nd	107	7	1	Nd	Nd	Nd	Nd	Nd	Nd	57	6	1	Nd	114	0.00011	1.03636e+06	64	0.000111	576577	0.556346	V4A
France	0	1	0	AK189	Nd	Nd	Nd	Nd	9999	9999	118	Nd	Nd	Nd	Nd	Nd	Nd	9999	9999	122	Nd	118	1e-06	118000000	122	1e-06	122000000	1.0339	WN5
France	0	2	0	AK190	Nd	Nd	Nd	Nd	28	1	0	Nd	Nd	Nd	Nd	Nd	Nd	2	0	0	Nd	28	0.0001	280000	2	0.000111	18018	0.0643501	WN5
France	0	1	0	AK123	Nd	Nd	Nd	Nd	9999	9999	29	6	Nd	Nd	Nd	Nd	Nd	32	5	0	Nd	35	1.1e-06	3.18182e+07	37	0.000111	333333	0.0104762	WP3
France	0	2	0	AK124	Nd	Nd	Nd	Nd	9999	69	12	Nd	Nd	Nd	Nd	Nd	Nd	9999	37	1	Nd	81	1.1e-05	7.36364e+06	38	1.1e-05	3.45455e+06	0.469136	WP3
France	1	1	0	AK034	Nd	Nd	Nd	Nd	9999	19	1	Nd	Nd	Nd	Nd	Nd	Nd	127	7	1	Nd	19	1e-05	1900000	135	0.000111	1.21622e+06	0.640114	22B
France	1	2	0	AK035	Nd	Nd	Nd	Nd	9999	41	3	Nd	Nd	Nd	Nd	Nd	Nd	5	0	0	Nd	41	1e-05	4100000	5	0.000111	45045	0.0109866	22B
France	1	1	0	AK155	Nd	Nd	Nd	Nd	9999	175	20	Nd	Nd	Nd	Nd	Nd	Nd	9999	136	16	Nd	195	1.1e-05	1.77273e+07	152	1.1e-05	1.38182e+07	0.779487	2x3
France	1	2	0	AK156	Nd	Nd	Nd	Nd	9999	52	5	Nd	Nd	Nd	Nd	Nd	Nd	104	17	0	Nd	57	1.1e-05	5.18182e+06	121	0.000111	1.09009e+06	0.210368	2x3
France	1	1	0	AK095	Nd	Nd	Nd	Nd	9999	143	19	Nd	Nd	Nd	Nd	Nd	Nd	9999	56	4	Nd	162	1.1e-05	1.47273e+07	60	1.1e-05	5.45455e+06	0.37037	3ZHa
France	1	2	0	AK096	Nd	Nd	Nd	Nd	9999	32	4	Nd	Nd	Nd	Nd	Nd	Nd	134	17	0	Nd	36	1.1e-05	3.27273e+06	151	0.000111	1.36036e+06	0.415666	3ZHa
France	1	1	0	AK149	Nd	Nd	Nd	Nd	9999	94	23	Nd	Nd	Nd	Nd	Nd	Nd	9999	50	16	Nd	117	1.1e-05	1.06364e+07	66	1.1e-05	6000000	0.564103	3ZHb
France	1	2	0	AK150	Nd	Nd	Nd	301	31	1	0	Nd	Nd	Nd	Nd	Nd	38	2	0	0	Nd	332	0.0011	301818	40	0.001111	36003.6	0.119289	3ZHb
France	1	1	0	AK032	Nd	Nd	Nd	250	5	1	0	Nd	Nd	Nd	Nd	9999	15	1	0	0	Nd	255	0.0011	231818	16	0.001111	14401.4	0.0621239	AG4a
France	1	2	0	AK033	Nd	Nd	Nd	144	15	2	0	Nd	Nd	Nd	Nd	106	12	0	0	0	Nd	159	0.0011	144545	118	0.011111	10620.1	0.0734724	AG4a
France	1	1	0	AK181	Nd	Nd	Nd	Nd	9999	180	21	Nd	Nd	Nd	Nd	Nd	Nd	9999	105	9	Nd	201	1.1e-05	1.82727e+07	114	1.1e-05	1.03636e+07	0.567164	AG4b
France	1	2	0	AK182	Nd	Nd	Nd	Nd	9999	9999	64	Nd	Nd	Nd	Nd	Nd	Nd	9999	55	3	Nd	64	1e-06	64000000	58	1.1e-05	5.27273e+06	0.0823864	AG4b
France	1	1	0	AK119	Nd	Nd	Nd	Nd	4	0	0	Nd	Nd	Nd	Nd	Nd	Nd	0	0	0	Nd	4	0.0001	40000	0	0.000111	0	0	DV3
France	1	2	0	AK120	Nd	Nd	Nd	Nd	9999	63	4	Nd	Nd	Nd	Nd	Nd	Nd	81	10	1	Nd	67	1.1e-05	6.09091e+06	92	0.000111	828829	0.136076	DV3
France	1	1	0	AK006	Nd	Nd	Nd	Nd	15	6	0	Nd	Nd	Nd	Nd	Nd	Nd	12	1	1	Nd	21	0.00011	190909	14	0.000111	126126	0.660661	DW9a
France	1	2	0	AK007	Nd	Nd	Nd	Nd	9999	84	30	Nd	Nd	Nd	Nd	Nd	Nd	53	35	17	Nd	114	1.1e-05	1.03636e+07	105	0.000111	945946	0.0912755	DW9a
France	1	1	0	AK207	Nd	Nd	Nd	Nd	9999	37	1	Nd	Nd	Nd	Nd	Nd	Nd	15	0	0	Nd	37	1e-05	3700000	15	0.000111	135135	0.036523	DW9b
France	1	2	0	AK208	Nd	Nd	Nd	Nd	9999	86	0	Nd	Nd	Nd	Nd	Nd	Nd	95	7	0	Nd	86	1e-05	8600000	102	0.000111	918919	0.106851	DW9b
France	1	1	0	AK061	Nd	Nd	Nd	Nd	9999	39	5	Nd	Nd	Nd	Nd	Nd	Nd	115	12	1	Nd	44	1.1e-05	4000000	128	0.000111	1.15315e+06	0.288288	DY4a
France	1	2	0	AK062	Nd	Nd	Nd	Nd	121	10	0	Nd	Nd	Nd	Nd	Nd	Nd	29	3	0	Nd	131	0.00011	1.19091e+06	32	0.000111	288288	0.242074	DY4a
France	1	1	0	AK133	Nd	Nd	Nd	Nd	79	12	0	Nd	Nd	Nd	Nd	Nd	Nd	11	1	0	Nd	91	0.00011	827273	12	0.000111	108108	0.13068	DY4b
France	1	2	0	AK134	Nd	Nd	Nd	Nd	55	1	1	Nd	Nd	Nd	Nd	Nd	Nd	12	0	0	Nd	55	0.0001	550000	12	0.000111	108108	0.19656	DY4b
France	1	1	0	AK067	Nd	Nd	Nd	234	17	0	0	Nd	Nd	Nd	Nd	Nd	142	14	0	0	Nd	251	0.0011	228182	156	0.001111	140414	0.61536	DYEa
France	1	2	0	AK068	Nd	Nd	Nd	9999	20	2	0	Nd	Nd	Nd	Nd	Nd	104	10	0	0	Nd	20	0.0001	200000	114	0.001111	102610	0.513051	DYEa
France	1	1	0	AK205	Nd	Nd	Nd	Nd	9999	100	14	Nd	Nd	Nd	Nd	Nd	Nd	9999	70	9	Nd	114	1.1e-05	1.03636e+07	79	1.1e-05	7.18182e+06	0.692982	DYEb
France	1	2	0	AK206	Nd	Nd	Nd	Nd	2	3	0	Nd	Nd	Nd	Nd	Nd	Nd	4	0	0	Nd	0	0		4	0.000111	36036		DYEb
France	1	1	0	AK008	Nd	Nd	Nd	Nd	9999	70	16	Nd	Nd	Nd	Nd	Nd	Nd	98	14	4	Nd	86	1.1e-05	7.81818e+06	116	0.000111	1.04505e+06	0.133669	EGMa
France	1	2	0	AK009	Nd	Nd	Nd	Nd	Nd	9999	250	Nd	Nd	Nd	Nd	Nd	Nd	94	36	21	Nd	250	1e-06	250000000	151	0.000111	1.36036e+06	0.00544144	EGMa
France	1	1	0	AK239	Nd	Nd	Nd	Nd	9999	17	2	Nd	Nd	Nd	Nd	Nd	Nd	3	0	0	Nd	17	1e-05	1700000	3	0.000111	27027	0.0158983	EGMb
France	1	2	0	AK240	Nd	Nd	Nd	Nd	56	9	0	Nd	Nd	Nd	Nd	Nd	Nd	2	0	0	Nd	65	0.00011	590909	2	0.000111	18018	0.030492	EGMb
France	1	1	0	AK093	Nd	Nd	Nd	Nd	9999	65	9	Nd	Nd	Nd	Nd	Nd	Nd	9999	49	7	Nd	74	1.1e-05	6.72727e+06	56	1.1e-05	5.09091e+06	0.756757	LVY
France	1	2	0	AK094	Nd	Nd	Nd	Nd	80	4	0	Nd	Nd	Nd	Nd	Nd	Nd	7	0	0	Nd	84	0.00011	763636	7	0.000111	63063.1	0.0825826	LVY
France	1	1	0	AK063	Nd	Nd	Nd	Nd	56	7	0	Nd	Nd	Nd	Nd	Nd	Nd	28	1	0	Nd	63	0.00011	572727	29	0.000111	261261	0.45617	Q5A
France	1	2	0	AK064	Nd	Nd	Nd	Nd	9999	161	18	Nd	Nd	Nd	Nd	Nd	Nd	9999	84	6	Nd	179	1.1e-05	1.62727e+07	90	1.1e-05	8.18182e+06	0.502793	Q5A
France	1	1	0	AK030	Nd	Nd	9999	31	8	0	0	Nd	Nd	Nd	Nd	102	5	0	0	0	Nd	39	0.0011	35454.5	107	0.011111	9630.1	0.271618	QE9a
France	1	2	0	AK031	Nd	Nd	Nd	270	11	3	0	Nd	Nd	Nd	Nd	Nd	126	2	0	0	Nd	281	0.0011	255455	128	0.001111	115212	0.451006	QE9a
France	1	1	0	AK065	Nd	Nd	9999	72	6	1	0	Nd	Nd	Nd	Nd	9999	31	2	0	0	Nd	78	0.0011	70909.1	33	0.001111	29703	0.418888	QE9b
France	1	2	0	AK066	Nd	Nd	Nd	Nd	207	32	2	Nd	Nd	Nd	Nd	Nd	Nd	186	27	2	Nd	239	0.00011	2.17273e+06	215	0.000111	1.93694e+06	0.891477	QE9b
France	1	1	0	AK183	Nd	Nd	Nd	Nd	9999	242	31	Nd	Nd	Nd	Nd	Nd	Nd	9999	31	4	Nd	273	1.1e-05	2.48182e+07	35	1.1e-05	3.18182e+06	0.128205	RKN
France	1	2	0	AK184	Nd	Nd	Nd	Nd	149	14	3	Nd	Nd	Nd	Nd	Nd	Nd	7	3	0	Nd	163	0.00011	1.48182e+06	10	0.000111	90090.1	0.060797	RKN
France	1	1	0	AK010	Nd	Nd	Nd	Nd	141	35	10	Nd	Nd	Nd	Nd	Nd	Nd	11	1	1	Nd	186	0.000111	1.67568e+06	13	0.000111	117117	0.0698925	TG6
France	1	2	0	AK011	Nd	Nd	Nd	Nd	82	14	5	Nd	Nd	Nd	Nd	Nd	Nd	73	8	2	Nd	101	0.000111	909910	83	0.000111	747748	0.821782	TG6
France	1	1	0	AK237	Nd	Nd	Nd	Nd	9999	9999	41	Nd	Nd	Nd	Nd	Nd	Nd	9999	9999	35	Nd	41	1e-06	41000000	35	1e-06	35000000	0.853659	TH3
France	1	2	0	AK238	Nd	Nd	Nd	Nd	20	11	0	Nd	Nd	Nd	Nd	Nd	Nd	9	1	0	Nd	31	0.00011	281818	10	0.000111	90090.1	0.319675	TH3
France	1	1	0	AK151	Nd	Nd	Nd	34	2	0	0	Nd	Nd	Nd	Nd	Nd	3	1	0	0	Nd	34	0.001	34000	4	0.001111	3600.36	0.105893	TK9
France	1	2	0	AK152	Nd	Nd	Nd	Nd	9999	9999	139	44	Nd	Nd	Nd	Nd	Nd	9999	9999	118	33	183	1.1e-06	1.66364e+08	151	1.1e-06	1.37273e+08	0.825137	TK9
France	1	1	0	AK097	Nd	Nd	Nd	Nd	9999	61	1	Nd	Nd	Nd	Nd	Nd	Nd	9999	31	1	Nd	61	1e-05	6100000	32	1.1e-05	2.90909e+06	0.4769	VWD
France	1	2	0	AK098	Nd	Nd	Nd	Nd	239	31	1	Nd	Nd	Nd	Nd	Nd	Nd	158	18	0	Nd	270	0.00011	2.45455e+06	176	0.000111	1.58559e+06	0.645979	VWD
France	1	1	0	AK185	Nd	Nd	Nd	Nd	58	6	2	Nd	Nd	Nd	Nd	Nd	Nd	34	3	0	Nd	64	0.00011	581818	37	0.000111	333333	0.572917	XHN
France	1	2	0	AK186	Nd	Nd	Nd	Nd	117	14	2	Nd	Nd	Nd	Nd	Nd	Nd	70	2	2	Nd	131	0.00011	1.19091e+06	74	0.000111	666667	0.559796	XHN
Sweden	0	1	0	K10-slakt-0-1-0	nd	nd	nd	nd	9999	9999	13	nd	nd	nd	nd	9999	29	1	nd	nd	nd	13	1e-06	13000000	30	0.0011	27272.7	0.0020979	K10
Sweden	0	2	0	K10-slakt-0-2-0	nd	nd	nd	nd	22	2	0	nd	nd	nd	nd	9999	13	3	nd	nd	nd	22	0.0001	220000	16	0.0011	14545.5	0.0661157	K10
Sweden	0	1	0	K11-slakt_2-0-1-0	nd	nd	nd	nd	9999	9999	14	nd	nd	nd	nd	9999	9999	53	nd	nd	nd	14	1e-06	14000000	53	0.0001	530000	0.0378571	K11
Sweden	0	2	0	K11-slakt_2-0-2-0	nd	nd	nd	nd	1	0	0	nd	nd	nd	nd	11	2	0	nd	nd	nd	0	0		13	0.0111	1171.17		K11
Sweden	0	1	0	K12-slakt-0-1-0	nd	nd	nd	nd	9999	9999	128	nd	nd	nd	nd	7	1	0	nd	nd	nd	128	1e-06	128000000	8	0.0111	720.721	5.63063e-06	K12
Sweden	0	2	0	K12-slakt-0-2-0	nd	nd	nd	nd	55	6	0	nd	nd	nd	nd	9999	132	10	nd	nd	nd	61	0.00011	554545	142	0.0011	129091	0.232787	K12
Sweden	0	1	0	K13-slakt-0-1-0	nd	nd	nd	nd	6	0	0	nd	nd	nd	nd	0	0	0	nd	nd	nd	6	0.0001	60000	0	0.0111	0	0	K13
Sweden	0	2	0	K13-slakt-0-2-0	nd	nd	nd	nd	15	6	2	nd	nd	nd	nd	0	0	0	nd	nd	nd	21	0.00011	190909	0	0.0111	0	0	K13
Sweden	0	1	0	K14-slakt-0-1-0	nd	nd	nd	nd	1	0	0	nd	nd	nd	nd	0	0	0	nd	nd	nd	0	0		0	0.0111	0		K14
Sweden	0	2	0	K14-slakt-0-2-0	nd	nd	nd	nd	3	0	0	nd	nd	nd	nd	0	0	0	nd	nd	nd	0	0		0	0.0111	0		K14
Sweden	0	1	0	K15-slakt-0-1-0	nd	nd	nd	nd	12	2	0	nd	nd	nd	nd	nd	9	nd	nd	nd	nd	12	0.0001	120000	9	0.001	9000	0.075	K15
Sweden	0	2	0	K15-slakt-0-2-0	nd	nd	nd	nd	7	0	0	nd	nd	nd	nd	nd	6	nd	nd	nd	nd	7	0.0001	70000	6	0.001	6000	0.0857143	K15
Sweden	0	1	0	K16-slakt-0-1-0	nd	nd	nd	nd	9999	95	nd	nd	nd	nd	nd	0	0	nd	nd	nd	nd	95	1e-05	9500000	0	0.011	0	0	K16
Sweden	0	2	0	K16-slakt-0-2-0	nd	nd	nd	nd	1	0	nd	nd	nd	nd	nd	0	0	nd	nd	nd	nd	0	0		0	0.011	0		K16
Sweden	0	1	0	K18-slakt_2-0-1-0	nd	nd	nd	nd	37	2	0	nd	nd	nd	nd	0	0	0	nd	nd	nd	37	0.0001	370000	0	0.0111	0	0	K18
Sweden	0	2	0	K18-slakt_2-0-2-0	nd	nd	nd	nd	17	1	0	nd	nd	nd	nd	2	0	0	nd	nd	nd	17	0.0001	170000	2	0.0111	180.18	0.00105988	K18
Sweden	0	1	0	K19-slakt-0-1-0	nd	nd	80	7	nd	nd	nd	nd	nd	nd	nd	1	0	0	nd	nd	nd	87	0.011	7909.09	1	0.0111	90.0901	0.0113907	K19
Sweden	0	2	0	K19-slakt-0-2-0	nd	nd	nd	nd	3	0	0	nd	nd	nd	nd	80	4	0	nd	nd	nd	0	0		84	0.0111	7567.57		K19
Sweden	0	2	0	K1-slakt-0-2-0	nd	nd	85	13	0	nd	nd	nd	nd	nd	nd	0	0	0	nd	nd	nd	98	0.011	8909.09	0	0.0111	0	0	K1
Sweden	0	1	0	K1-slakt-0-1-0	nd	nd	9999	23	2	nd	nd	nd	nd	nd	0	0	0	nd	nd	nd	nd	23	0.001	23000	0	0.111	0	0	K1
Sweden	0	1	0	K2-slakt-0-1-0	nd	nd	9999	20	4	0	0	nd	nd	nd	nd	0	0	0	nd	nd	nd	24	0.0011	21818.2	0	0.0111	0	0	K2
Sweden	0	2	0	K2-slakt-0-2-0	nd	nd	nd	nd	14	0	0	nd	nd	nd	nd	9999	11	3	nd	nd	nd	14	0.0001	140000	14	0.0011	12727.3	0.0909091	K2
Sweden	0	1	0	K3-slakt-0-1-0	nd	nd	nd	nd	4	0	0	nd	nd	nd	nd	0	0	0	nd	nd	nd	4	0.0001	40000	0	0.0111	0	0	K3
Sweden	0	2	0	K3-slakt-0-2-0	nd	nd	nd	nd	62	4	1	nd	nd	nd	nd	9999	9999	25	nd	nd	nd	66	0.00011	600000	25	0.0001	250000	0.416667	K3
Sweden	0	1	0	K4-slakt-0-1-0	nd	nd	nd	nd	17	2	0	nd	nd	nd	nd	52	6	nd	nd	nd	nd	17	0.0001	170000	58	0.011	5272.73	0.031016	K4
Sweden	0	2	0	K4-slakt-0-2-0	nd	nd	nd	nd	16	1	0	nd	nd	nd	nd	37	8	nd	nd	nd	nd	16	0.0001	160000	45	0.011	4090.91	0.0255682	K4
Sweden	0	1	0	K5-slakt-0-1-0	nd	nd	nd	nd	16	2	0	nd	nd	nd	nd	64	8	0	nd	nd	nd	16	0.0001	160000	72	0.0111	6486.49	0.0405405	K5
Sweden	0	2	0	K5-slakt-0-2-0	nd	nd	nd	nd	3	0	0	nd	nd	nd	nd	0	0	0	nd	nd	nd	0	0		0	0.0111	0		K5
Sweden	0	1	0	K6-slakt-0-1-0	nd	nd	nd	nd	140	12	3	nd	nd	nd	nd	nd	15	0	nd	nd	nd	152	0.00011	1.38182e+06	15	0.0011	13636.4	0.00986842	K6
Sweden	0	2	0	K6-slakt-0-2-0	nd	nd	nd	nd	9999	9999	72	nd	nd	nd	nd	9999	9999	15	nd	nd	nd	72	1e-06	72000000	15	0.0001	150000	0.00208333	K6
Sweden	0	1	0	K7-slakt-0-1-0	nd	nd	nd	9999	15	0	nd	nd	nd	nd	nd	0	0	0	nd	nd	nd	15	0.0001	150000	0	0.0111	0	0	K7
Sweden	0	2	0	K7-slakt-0-2-0	nd	nd	nd	9999	9999	47	nd	nd	nd	nd	nd	0	0	0	nd	nd	nd	47	1e-05	4700000	0	0.0111	0	0	K7
Sweden	0	1	0	K8-slakt-0-1-0	nd	nd	nd	nd	9999	15	5	nd	nd	nd	nd	1	0	0	nd	nd	nd	20	1.1e-05	1.81818e+06	1	0.0111	90.0901	4.95495e-05	K8
Sweden	0	2	0	K8-slakt-0-2-0	nd	nd	nd	nd	12	1	0	nd	nd	nd	nd	0	0	0	nd	nd	nd	12	0.0001	120000	0	0.0111	0	0	K8
Sweden	0	1	0	K9-slakt-0-1-0	nd	nd	nd	nd	9999	9999	48	nd	nd	nd	nd	3	0	0	nd	nd	nd	48	1e-06	48000000	3	0.0111	270.27	5.63063e-06	K9
Sweden	0	2	0	K9-slakt-0-2-0	nd	nd	nd	nd	9999	34	4	nd	nd	nd	nd	4	0	0	nd	nd	nd	38	1.1e-05	3.45455e+06	4	0.0111	360.36	0.000104315	K9
Sweden	1	1	0	E10-slakt-1-1-0	nd	nd	nd	9999	11	0	0	nd	nd	nd	nd	0	0	0	nd	nd	nd	11	0.0001	110000	0	0.0111	0	0	E10
Sweden	1	2	0	E10-slakt-1-2-0	nd	nd	nd	nd	19	5	1	nd	nd	nd	nd	0	0	0	nd	nd	nd	24	0.00011	218182	0	0.0111	0	0	E10
Sweden	1	1	0	E11-slakt-1-1-0	nd	nd	nd	nd	100	18	1	nd	nd	nd	nd	999	38	nd	nd	nd	nd	118	0.00011	1.07273e+06	1037	0.011	94272.7	0.0878814	E11
Sweden	1	2	0	E11-slakt-1-2-0	nd	nd	nd	nd	60	7	0	nd	nd	nd	nd	9999	46	nd	nd	nd	nd	67	0.00011	609091	46	0.001	46000	0.0755224	E11
Sweden	1	1	0	E12-slakt-1-1-0	nd	nd	nd	nd	11	2	0	nd	nd	nd	nd	9999	12	1	nd	nd	nd	11	0.0001	110000	13	0.0011	11818.2	0.107438	E12
Sweden	1	2	0	E12-slakt-1-2-0	nd	nd	nd	14	1	0	0	nd	nd	nd	nd	0	0	0	nd	nd	nd	14	0.001	14000	0	0.0111	0	0	E12
Sweden	1	1	0	E13-slakt-1-1-0	nd	nd	nd	nd	34	5	0	nd	nd	nd	nd	50	6	0	nd	nd	nd	39	0.00011	354545	56	0.0111	5045.05	0.0142296	E13
Sweden	1	2	0	E13-slakt-1-2-0	nd	nd	nd	nd	120	17	1	nd	nd	nd	nd	9999	61	6	nd	nd	nd	137	0.00011	1.24545e+06	67	0.0011	60909.1	0.0489051	E13
Sweden	1	1	0	E14-slakt-1-1-0	nd	nd	nd	nd	9999	45	6	nd	nd	nd	nd	9999	150	20	nd	nd	nd	51	1.1e-05	4.63636e+06	170	0.0011	154545	0.0333333	E14
Sweden	1	2	0	E14-slakt-1-2-0	nd	nd	nd	nd	9999	62	8	nd	nd	nd	nd	9999	212	34	nd	nd	nd	70	1.1e-05	6.36364e+06	246	0.0011	223636	0.0351429	E14
Sweden	1	1	0	E15-slakt-1-1-0	nd	nd	nd	nd	30	4	0	nd	nd	nd	nd	nd	80	nd	nd	nd	nd	34	0.00011	309091	80	0.001	80000	0.258824	E15
Sweden	1	2	0	E15-slakt-1-2-0	nd	nd	nd	nd	70	8	0	nd	nd	nd	nd	0	6	nd	nd	nd	nd	78	0.00011	709091	6	0.011	545.455	0.000769231	E15
Sweden	1	1	0	E16-slakt-1-1-0	nd	nd	nd	nd	3	0	nd	nd	nd	nd	nd	0	0	nd	nd	nd	nd	0	0		0	0.011	0		E16
Sweden	1	2	0	E16-slakt-1-2-0	nd	nd	nd	nd	9999	21	nd	nd	nd	nd	nd	0	0	nd	nd	nd	nd	21	1e-05	2100000	0	0.011	0	0	E16
Sweden	1	1	0	E18-slakt-1-1-0	nd	nd	nd	nd	9999	33	4	nd	nd	nd	nd	9999	65	6	nd	nd	nd	37	1.1e-05	3.36364e+06	71	0.0011	64545.5	0.0191892	E18
Sweden	1	2	0	E18-slakt-1-2-0	nd	nd	nd	nd	8	0	0	nd	nd	nd	nd	10	1	0	nd	nd	nd	8	0.0001	80000	11	0.0111	990.991	0.0123874	E18
Sweden	1	1	0	E19-slakt-1-1-0	nd	nd	nd	nd	18	4	0	nd	nd	nd	nd	4	0	0	nd	nd	nd	22	0.00011	200000	4	0.0111	360.36	0.0018018	E19
Sweden	1	2	0	E19-slakt-1-2-0	nd	nd	nd	nd	16	0	0	nd	nd	nd	nd	9999	27	3	nd	nd	nd	16	0.0001	160000	30	0.0011	27272.7	0.170455	E19
Sweden	1	1	0	E1-slakt-1-1-0	nd	nd	nd	nd	80	13	1	nd	nd	nd	nd	74	7	0	nd	nd	nd	93	0.00011	845455	81	0.0111	7297.3	0.00863121	E1
Sweden	1	2	0	E1-slakt-1-2-0	nd	nd	nd	nd	9999	9999	38	nd	nd	nd	nd	9999	78	12	nd	nd	nd	38	1e-06	38000000	90	0.0011	81818.2	0.00215311	E1
Sweden	1	1	0	E2-slakt-1-1-0	nd	nd	nd	nd	1	0	0	nd	nd	nd	nd	0	0	0	nd	nd	nd	0	0		0	0.0111	0		E2
Sweden	1	2	0	E2-slakt-1-2-0	nd	nd	nd	nd	11	0	0	nd	nd	nd	nd	1	0	0	nd	nd	nd	11	0.0001	110000	1	0.0111	90.0901	0.000819001	E2
Sweden	1	1	0	E3-slakt-1-1-0	nd	nd	nd	nd	16	2	0	nd	nd	nd	nd	12	1	1	nd	nd	nd	16	0.0001	160000	14	0.0111	1261.26	0.00788288	E3
Sweden	1	2	0	E3-slakt-1-2-0	nd	nd	nd	nd	80	7	1	nd	nd	nd	nd	22	5	0	nd	nd	nd	87	0.00011	790909	27	0.0111	2432.43	0.00307549	E3
Sweden	1	1	0	E4-slakt-1-1-0	nd	nd	nd	nd	1	0	0	nd	nd	nd	nd	1	0	nd	nd	nd	nd	0	0		1	0.011	90.9091		E4
Sweden	1	2	0	E4-slakt-1-2-0	nd	nd	nd	nd	nd	191	16	nd	nd	nd	nd	6	2	nd	nd	nd	nd	207	1.1e-05	1.88182e+07	8	0.011	727.273	3.86473e-05	E4
Sweden	1	1	0	E5-slakt-1-1-0	nd	nd	nd	nd	120	18	0	nd	nd	nd	nd	9999	55	4	nd	nd	nd	138	0.00011	1.25455e+06	59	0.0011	53636.4	0.0427536	E5
Sweden	1	2	0	E5-slakt-1-2-0	nd	nd	nd	nd	53	8	0	nd	nd	nd	nd	9	0	0	nd	nd	nd	61	0.00011	554545	9	0.0111	810.811	0.00146212	E5
Sweden	1	1	0	E6-slakt-1-1-0	nd	nd	nd	46	6	1	nd	nd	nd	nd	nd	180	1	0	nd	nd	nd	52	0.0011	47272.7	181	0.0111	16306.3	0.344941	E6
Sweden	1	2	0	E6-slakt-1-2-0	nd	nd	nd	10	0	0	nd	nd	nd	nd	nd	0	0	0	nd	nd	nd	10	0.001	10000	0	0.0111	0	0	E6
Sweden	1	1	0	E7-slakt-1-1-0	nd	nd	nd	9999	40	2	nd	nd	nd	nd	nd	3	1	0	nd	nd	nd	40	0.0001	400000	4	0.0111	360.36	0.000900901	E7
Sweden	1	2	0	E7-slakt-1-2-0	nd	nd	nd	9999	89	9	nd	nd	nd	nd	nd	3	0	0	nd	nd	nd	98	0.00011	890909	3	0.0111	270.27	0.000303365	E7
Sweden	1	1	0	E8-slakt-1-1-0	nd	nd	nd	nd	8	1	0	nd	nd	nd	nd	0	0	0	nd	nd	nd	8	0.0001	80000	0	0.0111	0	0	E8
Sweden	1	2	0	E8-slakt-1-2-0	nd	nd	nd	nd	10	0	0	nd	nd	nd	nd	3	0	0	nd	nd	nd	10	0.0001	100000	3	0.0111	270.27	0.0027027	E8
Sweden	1	1	0	E9-slakt-1-1-0	nd	nd	nd	nd	11	0	0	nd	nd	nd	nd	5	1	0	nd	nd	nd	11	0.0001	110000	6	0.0111	540.541	0.004914	E9
Sweden	1	2	0	E9-slakt-1-2-0	nd	nd	nd	nd	9999	13	2	nd	nd	nd	nd	3	0	0	nd	nd	nd	13	1e-05	1300000	3	0.0111	270.27	0.0002079	E9
Italy	0	1	2	42_1	Nd	Nd	Nd	9999	9999	86	12	2	Nd	Nd	Nd	9999	9999	228	32	3	Nd	98	1.1e-05	8.90909e+06	263	0.000111	2.36937e+06	0.26595	16
Italy	0	2	2	42_2	Nd	Nd	Nd	9999	700	119	14	0	Nd	Nd	Nd	9999	9999	700	99	18	Nd	833	0.000111	7.5045e+06	817	0.000111	7.36036e+06	0.980792	16
Italy	0	1	2	43_1	Nd	Nd	Nd	345	47	5	1	0	Nd	Nd	Nd	9999	128	22	1	0	Nd	397	0.00111	357658	151	0.001111	135914	0.38001	17
Italy	0	2	2	43_2	Nd	Nd	Nd	248	40	5	1	0	Nd	Nd	Nd	9999	77	5	2	0	Nd	293	0.00111	263964	84	0.001111	75607.6	0.286431	17
Italy	0	1	2	44_1	Nd	Nd	Nd	219	32	4	0	1	Nd	Nd	Nd	9999	81	23	2	0	Nd	255	0.00111	229730	106	0.001111	95409.5	0.415312	18
Italy	0	2	2	44_2	Nd	Nd	Nd	380	44	8	1	0	Nd	Nd	Nd	9999	125	13	3	0	Nd	432	0.00111	389189	141	0.001111	126913	0.326095	18
Italy	0	1	2	153_1	Nd	Nd	Nd	9999	620	118	26	0	Nd	Nd	Nd	9999	9999	620	101	12	Nd	764	0.000111	6.88288e+06	733	0.000111	6.6036e+06	0.959424	21
Italy	0	2	2	153_2	Nd	Nd	Nd	9999	1000	193	33	1	Nd	Nd	Nd	9999	9999	860	156	25	Nd	1226	0.000111	1.1045e+07	1041	0.000111	9.37838e+06	0.849103	21
Italy	0	1	2	367_1	Nd	Nd	Nd	9999	340	53	11	0	Nd	Nd	Nd	9999	320	69	11	0	Nd	404	0.000111	3.63964e+06	400	0.001111	360036	0.0989208	22
Italy	0	2	2	367_2	Nd	Nd	Nd	9999	200	39	3	0	Nd	Nd	Nd	9999	340	72	11	2	Nd	239	0.00011	2.17273e+06	425	0.001111	382538	0.176064	22
Italy	0	1	2	368_1	Nd	Nd	Nd	9999	9999	179	17	1	Nd	Nd	Nd	9999	9999	9999	165	22	Nd	196	1.1e-05	1.78182e+07	187	1.1e-05	17000000	0.954082	23
Italy	0	2	2	368_2	Nd	Nd	Nd	85	6	0	0	0	Nd	Nd	Nd	260	38	7	1	0	Nd	91	0.0011	82727.3	306	0.011111	27540.3	0.332904	23
Italy	0	1	2	523_1	Nd	Nd	Nd	9999	9999	900	133	11	Nd	Nd	Nd	9999	9999	9999	800	78	Nd	1044	1.11e-05	9.40541e+07	878	1.1e-05	7.98182e+07	0.848642	19
Italy	0	2	2	523_2	Nd	Nd	Nd	9999	9999	600	67	11	Nd	Nd	Nd	9999	9999	9999	640	68	Nd	678	1.11e-05	6.10811e+07	708	1.1e-05	6.43636e+07	1.05374	19
Italy	0	1	2	524_1	Nd	Nd	Nd	9999	161	27	3	0	Nd	Nd	Nd	9999	9999	141	19	3	Nd	188	0.00011	1.70909e+06	163	0.000111	1.46847e+06	0.85921	20
Italy	0	2	2	524_2	Nd	Nd	Nd	540	65	6	2	0	Nd	Nd	Nd	9999	380	63	5	0	Nd	611	0.00111	550450	448	0.001111	403240	0.732564	20
Italy	0	1	2	602_1	Nd	Nd	Nd	9999	340	40	5	0	Nd	Nd	Nd	9999	9999	420	34	0	Nd	385	0.000111	3.46847e+06	454	0.000111	4.09009e+06	1.17922	24
Italy	0	2	2	602_2	Nd	Nd	Nd	9999	9999	248	35	3	Nd	Nd	Nd	9999	9999	620	208	15	Nd	283	1.1e-05	2.57273e+07	843	0.000111	7.59459e+06	0.295196	24
Italy	0	1	2	603_1	Nd	Nd	Nd	9999	244	31	5	0	Nd	Nd	Nd	9999	9999	162	32	1	Nd	280	0.000111	2.52252e+06	195	0.000111	1.75676e+06	0.696429	25
Italy	0	2	2	603_2	Nd	Nd	Nd	9999	500	52	7	0	Nd	Nd	Nd	9999	9999	320	36	4	Nd	559	0.000111	5.03604e+06	360	0.000111	3.24324e+06	0.644007	25
Italy	0	1	2	3986_1	Nd	Nd	Nd	9999	1000	169	21	Nd	Nd	Nd	Nd	9999	9999	9999	164	13	Nd	1190	0.000111	1.07207e+07	177	1.1e-05	1.60909e+07	1.50092	1
Italy	0	2	2	3986_2	Nd	Nd	Nd	9999	500	104	18	Nd	Nd	Nd	Nd	9999	9999	460	103	13	Nd	622	0.000111	5.6036e+06	576	0.000111	5.18919e+06	0.926045	1
Italy	0	1	2	3987_1	Nd	Nd	Nd	67	7	0	0	Nd	Nd	Nd	Nd	340	46	5	1	0	Nd	74	0.0011	67272.7	392	0.011111	35280.4	0.524438	2
Italy	0	2	2	3987_2	Nd	Nd	Nd	9999	420	67	4	Nd	Nd	Nd	Nd	9999	9999	380	69	3	Nd	491	0.000111	4.42342e+06	452	0.000111	4.07207e+06	0.92057	2
Italy	0	1	2	4007_1	Nd	Nd	Nd	9999	9999	120	11	2	Nd	Nd	Nd	9999	9999	300	58	6	Nd	131	1.1e-05	1.19091e+07	364	0.000111	3.27928e+06	0.275359	4
Italy	0	2	2	4007_2	Nd	Nd	Nd	9999	233	42	5	3	Nd	Nd	Nd	9999	9999	151	23	2	Nd	280	0.000111	2.52252e+06	176	0.000111	1.58559e+06	0.628571	4
Italy	0	1	2	4008_1	Nd	Nd	Nd	9999	9999	9999	120	18	Nd	Nd	Nd	9999	9999	300	36	2	Nd	138	1.1e-06	1.25455e+08	338	0.000111	3.04505e+06	0.0242721	3
Italy	0	2	2	4008_2	Nd	Nd	Nd	9999	9999	620	88	10	Nd	Nd	Nd	9999	9999	146	12	3	Nd	718	1.11e-05	6.46847e+07	161	0.000111	1.45045e+06	0.0224234	3
Italy	0	1	2	4049_1	Nd	Nd	Nd	105	11	0	0	1	Nd	Nd	Nd	320	49	4	0	0	Nd	116	0.0011	105455	373	0.011111	33570.3	0.318339	6
Italy	0	2	2	4049_2	Nd	Nd	Nd	360	53	9	0	0	Nd	Nd	Nd	9999	280	49	6	2	Nd	422	0.00111	380180	337	0.001111	303330	0.797859	6
Italy	0	1	2	4050_1	Nd	Nd	Nd	540	92	16	0	0	Nd	Nd	Nd	9999	500	73	15	2	Nd	648	0.00111	583784	590	0.001111	531053	0.909674	7
Italy	0	2	2	4050_2	Nd	Nd	Nd	9999	213	30	2	0	Nd	Nd	Nd	9999	9999	153	26	1	Nd	243	0.00011	2.20909e+06	180	0.000111	1.62162e+06	0.734067	7
Italy	0	1	2	4051_1	Nd	Nd	Nd	9999	186	25	2	0	Nd	Nd	Nd	320	33	5	0	0	Nd	211	0.00011	1.91818e+06	358	0.011111	32220.3	0.0167973	5
Italy	0	2	2	4051_2	Nd	Nd	Nd	9999	9999	41	3	0	Nd	Nd	Nd	9999	9999	218	25	0	Nd	41	1e-05	4100000	243	0.000111	2.18919e+06	0.533949	5
Italy	0	1	2	4236_1	Nd	Nd	Nd	9999	245	36	6	1	Nd	Nd	Nd	9999	335	38	4	0	Nd	287	0.000111	2.58559e+06	377	0.001111	339334	0.131241	8
Italy	0	2	2	4236_2	Nd	Nd	Nd	39	4	0	0	0	Nd	Nd	Nd	161	35	4	1	0	Nd	43	0.0011	39090.9	201	0.011111	18090.2	0.462772	8
Italy	0	1	2	4237_1	Nd	Nd	Nd	9999	9999	36	7	0	Nd	Nd	Nd	9999	300	44	8	1	Nd	43	1.1e-05	3.90909e+06	353	0.001111	317732	0.0812802	9
Italy	0	2	2	4237_2	Nd	Nd	Nd	9999	9999	1400	192	18	Nd	Nd	Nd	9999	9999	9999	600	96	Nd	1610	1.11e-05	1.45045e+08	696	1.1e-05	6.32727e+07	0.436228	9
Italy	0	1	2	4310_1	Nd	Nd	Nd	9999	9999	79	5	0	Nd	Nd	Nd	9999	9999	9999	33	2	Nd	84	1.1e-05	7.63636e+06	35	1.1e-05	3.18182e+06	0.416667	10
Italy	0	2	2	4310_2	Nd	Nd	Nd	9999	9999	73	10	1	Nd	Nd	Nd	9999	9999	121	17	3	Nd	83	1.1e-05	7.54545e+06	141	0.000111	1.27027e+06	0.168349	10
Italy	0	1	2	4311_1	Nd	Nd	Nd	9999	9999	91	17	0	Nd	Nd	Nd	9999	9999	9999	72	4	Nd	108	1.1e-05	9.81818e+06	76	1.1e-05	6.90909e+06	0.703704	11
Italy	0	2	2	4311_2	Nd	Nd	Nd	9999	9999	183	39	6	Nd	Nd	Nd	9999	9999	9999	140	15	Nd	228	1.11e-05	2.05405e+07	155	1.1e-05	1.40909e+07	0.686005	11
Italy	0	1	2	4320_1	Nd	Nd	Nd	9999	9999	160	40	2	Nd	Nd	Nd	9999	9999	9999	112	19	Nd	200	1.1e-05	1.81818e+07	131	1.1e-05	1.19091e+07	0.655	12
Italy	0	2	2	4320_2	Nd	Nd	Nd	9999	9999	116	17	3	Nd	Nd	Nd	9999	9999	420	106	8	Nd	133	1.1e-05	1.20909e+07	534	0.000111	4.81081e+06	0.397887	12
Italy	0	1	2	4321_1	Nd	Nd	Nd	9999	238	42	5	1	Nd	Nd	Nd	9999	9999	204	36	2	Nd	285	0.000111	2.56757e+06	242	0.000111	2.18018e+06	0.849123	13
Italy	0	2	2	4321_2	Nd	Nd	Nd	9999	291	57	7	2	Nd	Nd	Nd	9999	580	101	11	2	Nd	355	0.000111	3.1982e+06	694	0.001111	624662	0.195317	13
Italy	0	1	2	4429_1	Nd	Nd	Nd	9999	106	14	0	0	Nd	Nd	Nd	9999	500	82	11	0	Nd	120	0.00011	1.09091e+06	593	0.001111	533753	0.489274	14
Italy	0	2	2	4429_2	Nd	Nd	Nd	740	199	26	3	1	Nd	Nd	Nd	9999	700	181	29	4	Nd	965	0.00111	869369	914	0.001111	822682	0.946298	14
Italy	0	1	2	4430_1	Nd	Nd	Nd	9999	9999	9999	34	5	Nd	Nd	Nd	9999	9999	560	141	25	Nd	39	1.1e-06	3.54545e+07	726	0.000111	6.54054e+06	0.184477	15
Italy	0	2	2	4430_2	Nd	Nd	Nd	9999	600	121	10	4	Nd	Nd	Nd	9999	9999	300	60	7	Nd	735	0.0001111	6.61566e+06	367	0.000111	3.30631e+06	0.49977	15
Italy	1	1	2	521_1	Nd	Nd	Nd	380	53	5	0	0	Nd	Nd	Nd	14	2	0	0	0	Nd	438	0.00111	394595	16	0.011111	1440.01	0.00364935	33
Italy	1	2	2	521_2	Nd	Nd	Nd	600	81	16	0	1	Nd	Nd	Nd	31	4	0	0	0	Nd	697	0.00111	627928	35	0.011111	3150.03	0.00501655	33
Italy	1	1	2	522_1	Nd	Nd	Nd	660	97	11	0	2	Nd	Nd	Nd	153	30	3	0	0	Nd	768	0.00111	691892	186	0.011111	16740.2	0.0241948	34
Italy	1	2	2	522_2	Nd	Nd	Nd	500	63	12	1	0	Nd	Nd	Nd	108	12	2	0	0	Nd	575	0.00111	518018	122	0.011111	10980.1	0.0211964	34
Italy	1	1	2	721_1	Nd	Nd	Nd	660	90	10	2	1	Nd	Nd	Nd	9999	37	7	1	0	Nd	760	0.00111	684685	45	0.001111	40504.1	0.0591572	35
Italy	1	2	2	721_2	Nd	Nd	Nd	400	54	7	0	0	Nd	Nd	Nd	9999	49	6	2	0	Nd	461	0.00111	415315	57	0.001111	51305.1	0.123533	35
Italy	1	1	2	722_1	Nd	Nd	Nd	9999	9999	181	18	1	Nd	Nd	Nd	9999	9999	740	111	17	Nd	199	1.1e-05	1.80909e+07	868	0.000111	7.81982e+06	0.432251	36
Italy	1	2	2	722_2	Nd	Nd	Nd	400	40	7	1	0	Nd	Nd	Nd	9999	33	1	0	0	Nd	447	0.00111	402703	34	0.001111	30603.1	0.0759942	36
Italy	1	1	2	723_1	Nd	Nd	Nd	47	4	0	0	0	Nd	Nd	Nd	8	0	0	0	0	Nd	51	0.0011	46363.6	8	0.011111	720.007	0.0155296	37
Italy	1	2	2	723_2	Nd	Nd	Nd	55	1	0	0	0	Nd	Nd	Nd	9999	2	0	0	0	Nd	55	0.001	55000	2	0.001111	1800.18	0.0327305	37
Italy	1	1	2	811_1	Nd	Nd	Nd	35	1	0	0	0	Nd	Nd	Nd	73	10	0	0	0	Nd	35	0.001	35000	83	0.011111	7470.07	0.213431	38
Italy	1	2	2	811_2	Nd	Nd	Nd	77	28	4	0	0	Nd	Nd	Nd	360	63	7	0	1	Nd	109	0.00111	98198.2	431	0.011111	38790.4	0.395021	38
Italy	1	1	2	812_1	Nd	Nd	Nd	500	102	12	4	0	Nd	Nd	Nd	9999	460	70	11	0	Nd	618	0.001111	556256	541	0.001111	486949	0.875405	39
Italy	1	2	2	812_2	Nd	Nd	Nd	440	61	10	1	0	Nd	Nd	Nd	9999	280	55	7	0	Nd	511	0.00111	460360	342	0.001111	307831	0.668674	39
Italy	1	1	2	813_1	Nd	Nd	Nd	440	94	9	1	0	Nd	Nd	Nd	9999	400	83	6	2	Nd	543	0.00111	489189	491	0.001111	441944	0.903422	40
Italy	1	2	2	813_2	Nd	Nd	Nd	480	92	6	2	0	Nd	Nd	Nd	9999	460	73	15	1	Nd	578	0.00111	520721	549	0.001111	494149	0.948972	40
Italy	1	1	2	814_1	Nd	Nd	Nd	264	35	5	2	0	Nd	Nd	Nd	9999	202	36	3	2	Nd	304	0.00111	273874	243	0.001111	218722	0.798623	41
Italy	1	2	2	814_2	Nd	Nd	Nd	9999	480	57	11	2	Nd	Nd	Nd	9999	9999	340	33	3	Nd	548	0.000111	4.93694e+06	376	0.000111	3.38739e+06	0.686131	41
Italy	1	1	2	815_1	Nd	Nd	Nd	9999	168	18	7	0	Nd	Nd	Nd	9999	205	33	4	0	Nd	193	0.000111	1.73874e+06	242	0.001111	217822	0.125276	42
Italy	1	2	2	815_2	Nd	Nd	Nd	9999	9999	151	26	2	Nd	Nd	Nd	9999	9999	225	31	2	Nd	177	1.1e-05	1.60909e+07	258	0.000111	2.32432e+06	0.14445	42
Italy	1	1	2	884_1	Nd	Nd	Nd	380	101	11	0	0	Nd	Nd	Nd	166	30	7	3	0	Nd	492	0.00111	443243	206	0.011111	18540.2	0.0418285	43
Italy	1	2	2	884_2	Nd	Nd	Nd	380	59	4	0	0	Nd	Nd	Nd	9999	189	17	3	0	Nd	443	0.00111	399099	209	0.001111	188119	0.471359	43
Italy	1	1	2	885_1	Nd	Nd	Nd	179	26	3	0	0	Nd	Nd	Nd	198	33	4	1	0	Nd	205	0.0011	186364	236	0.011111	21240.2	0.113972	44
Italy	1	2	2	885_2	Nd	Nd	Nd	9999	313	68	12	1	Nd	Nd	Nd	9999	600	85	14	2	Nd	393	0.000111	3.54054e+06	701	0.001111	630963	0.178211	44
Italy	1	1	2	886_1	Nd	Nd	Nd	265	48	4	1	1	Nd	Nd	Nd	9999	86	16	1	0	Nd	317	0.00111	285586	103	0.001111	92709.3	0.324629	45
Italy	1	2	2	886_2	Nd	Nd	Nd	820	137	11	0	0	Nd	Nd	Nd	9999	620	103	11	0	Nd	968	0.00111	872072	734	0.001111	660666	0.757582	45
Italy	1	1	2	988_1	Nd	Nd	Nd	49	6	2	0	0	Nd	Nd	Nd	56	12	0	0	0	Nd	55	0.0011	50000	68	0.011111	6120.06	0.122401	46
Italy	1	2	2	988_2	Nd	Nd	Nd	104	14	2	0	0	Nd	Nd	Nd	102	54	8	2	0	Nd	118	0.0011	107273	166	0.011111	14940.1	0.139273	46
Italy	1	1	2	989_1	Nd	Nd	Nd	102	16	0	0	0	Nd	Nd	Nd	9999	6	0	0	0	Nd	118	0.0011	107273	6	0.001111	5400.54	0.050344	47
Italy	1	2	2	989_2	Nd	Nd	Nd	10	1	0	0	0	Nd	Nd	Nd	11	1	0	0	0	Nd	10	0.001	10000	12	0.011111	1080.01	0.108001	47
Italy	1	1	2	990_1	Nd	Nd	Nd	9999	141	10	3	0	Nd	Nd	Nd	9999	500	97	10	1	Nd	151	0.00011	1.37273e+06	608	0.001111	547255	0.398662	48
Italy	1	2	2	990_2	Nd	Nd	Nd	9999	440	52	1	1	Nd	Nd	Nd	9999	9999	220	45	3	Nd	492	0.00011	4.47273e+06	268	0.000111	2.41441e+06	0.539808	48
Italy	1	1	2	1059_1	Nd	Nd	Nd	9999	294	29	4	0	Nd	Nd	Nd	242	16	2	0	0	Nd	327	0.000111	2.94595e+06	260	0.011111	23400.2	0.0079432	49
Italy	1	2	2	1059_2	Nd	Nd	Nd	9999	300	38	6	0	Nd	Nd	Nd	340	64	2	0	0	Nd	344	0.000111	3.0991e+06	406	0.011111	36540.4	0.0117906	49
Italy	1	1	2	1060_1	Nd	Nd	Nd	9999	188	18	2	0	Nd	Nd	Nd	9999	149	17	3	0	Nd	206	0.00011	1.87273e+06	169	0.001111	152115	0.0812266	50
Italy	1	2	2	1060_2	Nd	Nd	Nd	9999	620	149	14	0	Nd	Nd	Nd	9999	480	102	10	4	Nd	783	0.000111	7.05405e+06	596	0.001111	536454	0.076049	50
Italy	1	1	2	3984_1	Nd	Nd	Nd	540	181	31	1	Nd	Nd	Nd	Nd	9999	220	41	2	0	Nd	752	0.00111	677477	263	0.001111	236724	0.349419	26
Italy	1	2	2	3984_2	Nd	Nd	Nd	600	187	36	5	Nd	Nd	Nd	Nd	9999	204	25	3	1	Nd	828	0.001111	745275	233	0.001111	209721	0.281401	26
Italy	1	1	2	3985_1	Nd	Nd	Nd	87	11	2	0	Nd	Nd	Nd	Nd	115	24	2	0	0	Nd	98	0.0011	89090.9	141	0.011111	12690.1	0.14244	27
Italy	1	2	2	3985_2	Nd	Nd	Nd	55	11	4	0	Nd	Nd	Nd	Nd	81	5	0	0	0	Nd	70	0.00111	63063.1	86	0.011111	7740.08	0.122736	27
Italy	1	1	2	4155_1	Nd	Nd	Nd	9999	180	27	2	0	Nd	Nd	Nd	360	57	6	0	0	Nd	207	0.00011	1.88182e+06	423	0.011111	38070.4	0.0202306	28
Italy	1	2	2	4155_2	Nd	Nd	Nd	9999	600	89	7	3	Nd	Nd	Nd	9999	9999	183	28	2	Nd	696	0.000111	6.27027e+06	213	0.000111	1.91892e+06	0.306034	28
Italy	1	1	2	4156_1	Nd	Nd	Nd	58	3	0	0	0	Nd	Nd	Nd	4	0	0	0	0	Nd	58	0.001	58000	4	0.011111	360.004	0.00620696	29
Italy	1	2	2	4156_2	Nd	Nd	Nd	77	13	1	0	0	Nd	Nd	Nd	9999	2	0	0	0	Nd	90	0.0011	81818.2	2	0.001111	1800.18	0.0220022	29
Italy	1	1	2	4323_1	Nd	Nd	Nd	207	26	3	1	0	Nd	Nd	Nd	260	56	5	0	1	Nd	233	0.0011	211818	322	0.011111	28980.3	0.136817	30
Italy	1	2	2	4323_2	Nd	Nd	Nd	380	125	22	1	0	Nd	Nd	Nd	9999	181	25	2	0	Nd	527	0.00111	474775	208	0.001111	187219	0.394332	30
Italy	1	1	2	4397_1	Nd	Nd	Nd	400	61	7	1	0	Nd	Nd	Nd	960	102	10	4	0	Nd	468	0.00111	421622	1076	0.011111	96841	0.229687	31
Italy	1	2	2	4397_2	Nd	Nd	Nd	900	142	20	2	0	Nd	Nd	Nd	9999	300	45	3	1	Nd	1062	0.00111	956757	349	0.001111	314131	0.328329	31
Italy	1	1	2	4399_1	Nd	Nd	Nd	198	32	7	1	0	Nd	Nd	Nd	520	79	12	1	0	Nd	237	0.00111	213514	612	0.011111	55080.6	0.257972	32
Italy	1	2	2	4399_2	Nd	Nd	Nd	146	18	0	0	0	Nd	Nd	Nd	340	53	4	2	0	Nd	164	0.0011	149091	399	0.011111	35910.4	0.240862	32
Sweden	0	1	2	K20-gard-0-1-2	nd	nd	nd	nd	2	0	0	nd	nd	nd	nd	0	0	0	nd	nd	nd	0	0		0	0.0111	0		K10
Sweden	0	2	2	K20-gard-0-2-2	nd	nd	nd	nd	15	2	0	nd	nd	nd	nd	0	0	0	nd	nd	nd	15	0.0001	150000	0	0.0111	0	0	K10
Sweden	0	1	2	K11-gard-0-1-2	nd	nd	nd	nd	9	0	0	nd	nd	nd	nd	0	0	0	nd	nd	nd	9	0.0001	90000	0	0.0111	0	0	K11
Sweden	0	2	2	K11-gard-0-2-2	nd	nd	nd	nd	80	nd	nd	nd	nd	nd	nd	0	0	0	nd	nd	nd	80	0.0001	800000	0	0.0111	0	0	K11
Sweden	0	1	2	K12-gard-0-1-2	nd	nd	nd	14	1	0	nd	nd	nd	nd	nd	0	0	0	nd	nd	nd	14	0.001	14000	0	0.0111	0	0	K12
Sweden	0	2	2	K12-gard-0-2-2	nd	nd	nd	9999	36	7	nd	nd	nd	nd	nd	9999	9999	17	nd	nd	nd	43	0.00011	390909	17	0.0001	170000	0.434884	K12
Sweden	0	1	2	K13-gard-0-1-2	nd	nd	nd	nd	1	0	0	nd	nd	nd	nd	3	0	0	nd	nd	nd	0	0		3	0.0111	270.27		K13
Sweden	0	2	2	K13-gard-0-2-2	nd	nd	nd	nd	3	0	0	nd	nd	nd	nd	1	0	0	nd	nd	nd	0	0		1	0.0111	90.0901		K13
Sweden	0	1	2	K14-gard-0-1-2	nd	nd	nd	nd	10	4	0	nd	nd	nd	9999	98	7	nd	nd	nd	nd	14	0.00011	127273	105	0.011	9545.45	0.075	K14
Sweden	0	2	2	K14-gard-0-2-2	nd	nd	nd	nd	3	1	0	nd	nd	nd	nd	1	0	nd	nd	nd	nd	0	0		1	0.011	90.9091		K14
Sweden	0	1	2	K15-gard-0-1-2	nd	nd	nd	nd	41	4	0	nd	nd	nd	nd	0	0	nd	nd	nd	nd	45	0.00011	409091	0	0.011	0	0	K15
Sweden	0	2	2	K15-gard-0-2-2	nd	nd	nd	nd	3	0	0	nd	nd	nd	nd	15	0	nd	nd	nd	nd	0	0		15	0.011	1363.64		K15
Sweden	0	1	2	K16-gard-0-1-2	nd	nd	nd	9999	39	3	nd	nd	nd	nd	nd	10	0	0	nd	nd	nd	39	0.0001	390000	10	0.0111	900.901	0.00231	K16
Sweden	0	2	2	K16-gard-0-2-2	nd	nd	nd	9999	50	4	nd	nd	nd	nd	nd	8	0	0	nd	nd	nd	54	0.00011	490909	8	0.0111	720.721	0.00146813	K16
Sweden	0	1	2	K18-gard-0-1-2	nd	nd	nd	nd	4	0	0	nd	nd	nd	nd	0	0	0	nd	nd	nd	4	0.0001	40000	0	0.0111	0	0	K18
Sweden	0	2	2	K18-gard-0-2-2	nd	nd	90	8	nd	nd	nd	nd	nd	nd	nd	2	0	0	nd	nd	nd	98	0.011	8909.09	2	0.0111	180.18	0.0202243	K18
Sweden	0	1	2	K19-gard-0-1-2	nd	nd	nd	nd	49	5	0	nd	nd	nd	nd	9999	40	2	nd	nd	nd	54	0.00011	490909	42	0.0011	38181.8	0.0777778	K19
Sweden	0	2	2	K19-gard-0-2-2	nd	nd	nd	nd	9999	38	4	nd	nd	nd	nd	9999	80	9	nd	nd	nd	42	1.1e-05	3.81818e+06	89	0.0011	80909.1	0.0211905	K19
Sweden	0	1	2	K1-gard-0-1-2	nd	nd	nd	nd	2	0	0	nd	nd	nd	nd	0	0	0	nd	nd	nd	0	0		0	0.0111	0		K1
Sweden	0	2	2	K1-gard-0-2-2	nd	nd	nd	nd	9999	14	1	nd	nd	nd	nd	9999	23	1	nd	nd	nd	14	1e-05	1400000	24	0.0011	21818.2	0.0155844	K1
Sweden	0	1	2	K2-gard-0-1-2	nd	nd	nd	nd	48	4	nd	nd	nd	nd	nd	0	0	0	nd	nd	nd	52	0.00011	472727	0	0.0111	0	0	K2
Sweden	0	2	2	K2-gard-0-2-2	nd	nd	nd	nd	44	5	0	nd	nd	nd	nd	101	12	0	nd	nd	nd	49	0.00011	445455	113	0.0111	10180.2	0.0228535	K2
Sweden	0	1	2	K3-gard_2-0-1-2	nd	nd	nd	65	8	0	0	nd	nd	nd	nd	0	0	0	nd	nd	nd	73	0.0011	66363.6	0	0.0111	0	0	K3
Sweden	0	2	2	K3-gard_2-0-2-2	nd	nd	nd	0	0	0	nd	nd	nd	nd	nd	0	0	0	nd	nd	nd	0	0		0	0.0111	0		K3
Sweden	0	1	2	K4-gard-0-1-2	nd	nd	nd	nd	nd	13	nd	nd	nd	nd	nd	0	nd	nd	nd	nd	nd	13	1e-05	1300000	0	0.01	0	0	K4
Sweden	0	2	2	K4-gard-0-2-2	nd	nd	nd	nd	nd	6	nd	nd	nd	nd	nd	2	nd	nd	nd	nd	nd	6	1e-05	600000	2	0.01	200	0.000333333	K4
Sweden	0	1	2	K5-gard-0-1-2	nd	nd	nd	nd	11	1	0	nd	nd	nd	nd	0	0	0	nd	nd	nd	11	0.0001	110000	0	0.0111	0	0	K5
Sweden	0	2	2	K5-gard-0-2-2	nd	nd	nd	nd	9	0	0	nd	nd	nd	nd	0	0	0	nd	nd	nd	9	0.0001	90000	0	0.0111	0	0	K5
Sweden	0	1	2	K6-gard-0-1-2	nd	nd	nd	13	1	0	0	nd	nd	nd	nd	0	0	0	nd	nd	nd	13	0.001	13000	0	0.0111	0	0	K6
Sweden	0	2	2	K6-gard-0-2-2	nd	nd	nd	42	6	0	0	nd	nd	nd	nd	0	0	0	nd	nd	nd	48	0.0011	43636.4	0	0.0111	0	0	K6
Sweden	0	1	2	K7-gard-0-1-2	nd	nd	nd	nd	20	0	0	nd	nd	nd	nd	3	0	0	nd	nd	nd	20	0.0001	200000	3	0.0111	270.27	0.00135135	K7
Sweden	0	2	2	K7-gard-0-2-2	nd	nd	nd	nd	7	0	0	nd	nd	nd	nd	0	0	0	nd	nd	nd	7	0.0001	70000	0	0.0111	0	0	K7
Sweden	0	1	2	K8-gard-0-1-2	nd	nd	nd	nd	15	1	0	nd	nd	nd	nd	0	0	0	nd	nd	nd	15	0.0001	150000	0	0.0111	0	0	K8
Sweden	0	2	2	K8-gard-0-2-2	nd	nd	nd	nd	2	6	1	nd	nd	nd	nd	0	0	0	nd	nd	nd	6	1e-05	600000	0	0.0111	0	0	K8
Sweden	0	1	2	K9-gard-0-1-2	nd	nd	nd	nd	9	0	0	nd	nd	nd	nd	12	1	0	nd	nd	nd	9	0.0001	90000	13	0.0111	1171.17	0.013013	K9
Sweden	0	2	2	K9-gard-0-2-2	nd	nd	nd	nd	22	1	0	nd	nd	nd	nd	9999	30	4	nd	nd	nd	22	0.0001	220000	34	0.0011	30909.1	0.140496	K9
Sweden	1	1	2	E10-gard-1-1-2	nd	nd	nd	9999	60	5	1	nd	nd	nd	nd	0	0	0	nd	nd	nd	65	0.00011	590909	0	0.0111	0	0	E10
Sweden	1	2	2	E10-gard-1-2-2	nd	nd	nd	12	1	0	0	nd	nd	nd	nd	0	0	0	nd	nd	nd	12	0.001	12000	0	0.0111	0	0	E10
Sweden	1	1	2	E11-gard-1-1-2	nd	nd	nd	nd	10	2	0	nd	nd	nd	nd	0	0	0	nd	nd	nd	10	0.0001	100000	0	0.0111	0	0	E11
Sweden	1	2	2	E11-gard-1-2-2	nd	nd	nd	nd	9999	81	8	nd	nd	nd	nd	0	0	0	nd	nd	nd	89	1.1e-05	8.09091e+06	0	0.0111	0	0	E11
Sweden	1	1	2	E12-gard-1-1-2	nd	nd	nd	nd	9999	42	6	nd	nd	nd	nd	0	0	0	nd	nd	nd	48	1.1e-05	4.36364e+06	0	0.0111	0	0	E12
Sweden	1	2	2	E12-gard-1-2-2	nd	nd	nd	nd	9999	15	0	nd	nd	nd	nd	3	0	0	nd	nd	nd	15	1e-05	1500000	3	0.0111	270.27	0.00018018	E12
Sweden	1	1	2	E13-gard-1-1-2	nd	nd	nd	nd	11	2	0	nd	nd	nd	nd	30	1	0	nd	nd	nd	11	0.0001	110000	31	0.0111	2792.79	0.025389	E13
Sweden	1	2	2	E13-gard-1-2-2	nd	nd	nd	nd	35	3	0	nd	nd	nd	nd	1	0	0	nd	nd	nd	35	0.0001	350000	1	0.0111	90.0901	0.0002574	E13
Sweden	1	1	2	E14-gard-1-1-2	nd	nd	nd	9999	9999	32	2	nd	nd	nd	nd	9999	150	14	nd	nd	nd	32	1e-05	3200000	164	0.0011	149091	0.0465909	E14
Sweden	1	2	2	E14-gard-1-2-2	nd	nd	nd	9999	9999	37	4	nd	nd	nd	nd	9999	170	24	nd	nd	nd	41	1.1e-05	3.72727e+06	194	0.0011	176364	0.0473171	E14
Sweden	1	1	2	E15-gard-1-1-2	nd	nd	nd	nd	38	4	1	nd	nd	nd	9999	16	3	nd	nd	nd	nd	42	0.00011	381818	19	0.011	1727.27	0.00452381	E15
Sweden	1	2	2	E15-gard-1-2-2	nd	nd	nd	nd	20	2	1	nd	nd	nd	9999	21	2	nd	nd	nd	nd	20	0.0001	200000	23	0.011	2090.91	0.0104545	E15
Sweden	1	1	2	E16-gard-1-1-2	nd	nd	nd	9999	50	8	nd	nd	nd	nd	nd	9999	65	7	nd	nd	nd	58	0.00011	527273	72	0.0011	65454.5	0.124138	E16
Sweden	1	2	2	E16-gard-1-2-2	nd	nd	nd	nd	11	1	0	nd	nd	nd	nd	0	0	0	nd	nd	nd	11	0.0001	110000	0	0.0111	0	0	E16
Sweden	1	1	2	E18-gard-1-1-2	nd	nd	nd	nd	9999	9999	30	nd	nd	nd	nd	9999	130	15	nd	nd	nd	30	1e-06	30000000	145	0.0011	131818	0.00439394	E18
Sweden	1	2	2	E18-gard-1-2-2	nd	nd	nd	nd	9999	65	9	nd	nd	nd	nd	9999	60	7	nd	nd	nd	74	1.1e-05	6.72727e+06	67	0.0011	60909.1	0.00905405	E18
Sweden	1	1	2	E19-gard-1-1-2	nd	nd	nd	9999	9999	76	7	nd	nd	nd	nd	9999	9999	9999	47	6	nd	83	1.1e-05	7.54545e+06	53	1.1e-05	4.81818e+06	0.638554	E19
Sweden	1	2	2	E19-gard-1-2-2	nd	nd	nd	9999	21	1	nd	nd	nd	nd	nd	0	0	0	nd	nd	nd	21	0.0001	210000	0	0.0111	0	0	E19
Sweden	1	1	2	E1-gard-1-1-2	nd	nd	nd	nd	6	0	0	nd	nd	nd	nd	1	0	0	nd	nd	nd	6	0.0001	60000	1	0.0111	90.0901	0.0015015	E1
Sweden	1	2	2	E1-gard-1-2-2	nd	nd	nd	nd	60	8	1	nd	nd	nd	nd	18	1	0	nd	nd	nd	68	0.00011	618182	19	0.0111	1711.71	0.00276895	E1
Sweden	1	1	2	E2-gard-1-1-2	nd	nd	nd	9999	9999	13	nd	nd	nd	nd	nd	40	16	0	nd	nd	nd	13	1e-05	1300000	56	0.0111	5045.05	0.0038808	E2
Sweden	1	2	2	E2-gard-1-2-2	nd	nd	nd	9999	37	4	nd	nd	nd	nd	nd	8	0	0	nd	nd	nd	41	0.00011	372727	8	0.0111	720.721	0.00193364	E2
Sweden	1	1	2	E3-gard-1-1-2	nd	nd	nd	nd	9999	9	1	nd	nd	nd	nd	9999	10	1	nd	nd	nd	9	1e-05	900000	11	0.0011	10000	0.0111111	E3
Sweden	1	2	2	E3-gard-1-2-2	nd	nd	nd	nd	nd	9	0	nd	nd	nd	nd	nd	8	1	nd	nd	nd	9	1e-05	900000	9	0.0011	8181.82	0.00909091	E3
Sweden	1	1	2	E4-gard-1-1-2	nd	nd	nd	nd	16	1	0	nd	nd	nd	nd	0	0	0	nd	nd	nd	16	0.0001	160000	0	0.0111	0	0	E4
Sweden	1	2	2	E4-gard-1-2-2	nd	nd	nd	nd	10	1	0	nd	nd	nd	nd	0	0	0	nd	nd	nd	10	0.0001	100000	0	0.0111	0	0	E4
Sweden	1	1	2	E5-gard-1-1-2	nd	nd	nd	nd	7	0	0	nd	nd	nd	nd	51	5	0	nd	nd	nd	7	0.0001	70000	56	0.0111	5045.05	0.0720721	E5
Sweden	1	2	2	E5-gard-1-2-2	nd	nd	nd	nd	41	1	0	nd	nd	nd	nd	3	0	0	nd	nd	nd	41	0.0001	410000	3	0.0111	270.27	0.000659196	E5
Sweden	1	1	2	E6-gard-1-1-2	nd	nd	nd	nd	2	0	0	nd	nd	nd	nd	3	0	0	nd	nd	nd	0	0		3	0.0111	270.27		E6
Sweden	1	2	2	E6-gard-1-2-2	nd	nd	nd	nd	25	2	0	nd	nd	nd	nd	2	0	0	nd	nd	nd	25	0.0001	250000	2	0.0111	180.18	0.000720721	E6
Sweden	1	1	2	E7-gard-1-1-2	nd	nd	nd	nd	9999	18	1	nd	nd	nd	nd	26	3	0	nd	nd	nd	18	1e-05	1800000	29	0.0111	2612.61	0.00145145	E7
Sweden	1	2	2	E7-gard-1-2-2	nd	nd	nd	nd	120	11	1	nd	nd	nd	nd	9999	9999	60	nd	nd	nd	131	0.00011	1.19091e+06	60	0.0001	600000	0.503817	E7
Sweden	1	1	2	E8-gard-1-1-2	nd	nd	nd	nd	33	5	0	nd	nd	nd	nd	14	0	0	nd	nd	nd	38	0.00011	345455	14	0.0111	1261.26	0.00365102	E8
Sweden	1	2	2	E8-gard-1-2-2	nd	nd	nd	nd	22	1	0	nd	nd	nd	nd	6	0	0	nd	nd	nd	22	0.0001	220000	6	0.0111	540.541	0.002457	E8
Sweden	1	1	2	E9-gard-1-1-2	nd	nd	nd	9999	22	1	nd	nd	nd	nd	nd	0	0	0	nd	nd	nd	22	0.0001	220000	0	0.0111	0	0	E9
Sweden	1	2	2	E9-gard-1-2-2	nd	nd	nd	9999	38	4	nd	nd	nd	nd	nd	0	0	0	nd	nd	nd	42	0.00011	381818	0	0.0111	0	0	E9

## Sheet: Proportion data description
N=488 observations (proportions calculated for 430 samples)			EC=E. coli on native plates
One observation = one sample			TEC=E. coli on plates with tetracycline
Variable name	Strata	Type	Description	Comment
Partner_ID	Denmark	Character	Country identity	DK: N=104, proportion calculated for all
	France			FR: N=100, proportion calculated for 99
	Italy			IT: N=100, proportion calculated for all
	Sweden			SE: N=144, proportion calcuklated for 127
Herd_type	0	Numeric	Conventional herd	N=224, proportion calcukated for 211
	1		Organic herd	N=224, proportion calculated for 219
Pig_ID	1-5	Numeric	Pig number	Unique pig identity (1 or 2) per herd and sampling round
Sample_ID	Multiple strata	Character	Unique sample identity
Sample_type_ID	0	Numeric	Colon sample	Colon samples: DK, FR, SE Faecal samples: IT, SE
	2		Faecal sample
EC_0 - EC_8	E. coli counts on native plates	Numeric	0<=counts<9999 = valid counts	EC_0=undiluted sample 10-fold dilutions
			9999: E coli present but not countable
			Nd, ND or nd = Not done
TEC_0 - TEC_7	E. coli counts on tetracycline plates	Numeric	0<=counts<9999 = valid counts	TEC_0=undiluted sample 10-fold dilutions
			9999: E coli present but not countable
			Nd, ND or nd = Not done
Sum_EC	Multiple strata	Numeric	Sum of countable EC_0 - EC_8	Only counts >=4 is included
Sum_vol_EC	Multiple strata	Numeric	Sum of volumes in countable EC_0 - EC_8	Only where EC counts is >=4
Conc_EC	Multiple strata	Numeric	Concentration of EC in undiluted sample	Sum_EC/Sum_vol_EC
Sum_TEC	Multiple strata	Numeric	Sum of countable TEC_0 - TEC_7	Dilutions with TEC=0 included
Sum_vol_TEC	Multiple strata	Numeric	Sum of volumes in countable TEC_0 - TEC_7	Dilutions with TEC=0 included
Conc_TEC	Multiple strata	Numeric	Concentration of TEC in undiluted sample	Sum_TEC/Sum_vol_TEC
Prop	Multiple strata	Numeric	Pproportion of tetracycline resistant E. coli in the sample	Conc_TEC/Conc_EC
Herd_ID_NEW	Multiple strata	Character	Unique, anonymized herd identities
