# Supplementary material for: Antibiotic Resistance in Escherichia coli from Pigs in Organic and Conventional Farming in Four European Countries
Source: PLoS One. 2016 Jun 30;11(6):e0157049. doi: 10.1371/journal.pone.0157049 (PMC4928804; doi:10.1371/journal.pone.0157049)
Supplement: S3 Table — (XLSX) [file pone.0157049.s003.xlsx]

## Sheet: Clean data set for PlosOne
Partner_ID	Sampling_date	Herd_type	Herd_ID_anonymous	Sows Y/N	Sows	SL_Herd	Slaughterpigs_in_herd	SL_Year	Slaughterpigs_per_yr	Tet_Use	Comment_herd
Denmark	2013-05-01	0	231984	N	0	Y	620	Y	2193	Use
Denmark	2013-09-04	0	238995	N	0	Y	1220	Y	5773	No_Use
Denmark	2012-11-07	0	488439	N	0	Y	1650	Y	6236	No_Use
Denmark	2013-04-08	0	493767	N	0	Y	1870	Y	7390	No_Use
Denmark	2013-05-02	0	495234	N	0	Y	2000	Y	8099	Use
Denmark	2013-02-05	0	512919	N	0	Y	1400	Y	4104	Use
Denmark	2013-04-24	0	520803	N	0	Y	2200	Y	7394	Use
Denmark	2013-09-18	0	612981	N	0	Y	1850	Y	6514	No_Use
Denmark	2013-09-05	0	616086	N	0	Y	2000	Y	7060	Use
Denmark	2012-11-28	0	634698	N	0	Y	1500	Y	5373	Use
Denmark	2012-10-31	0	712737	N	0	Y	3500	Y	10519	Use
Denmark	2013-01-15	0	812637	N	0	Y	700	Y	2269	No_Use
Denmark	2012-11-26	0	831258	N	0	Y	1800	Y	7319	Use
Denmark	2013-07-01	0	842625	N	0	Y	2600	Y	10263	Use
Denmark	2012-12-13	0	866331	N	0	Y	1750	Y	6662	No_Use
Denmark	2013-06-13	0	866952	N	0	Y	3200	Y	12236	Use
Denmark	2013-04-09	0	868014	N	0	Y	1500	Y	6669	Use
Denmark	2012-10-22	0	868167	N	0	Y	1100	Y	2728	Use
Denmark	2013-07-03	0	870984	N	0	Y	1550	Y	5814	No_Use
Denmark	2013-03-19	0	871722	N	0	Y	1140	Y	3826	Use
Denmark	2013-09-12	0	874530	N	0	Y	4500	Y	14650	Use
Denmark	2013-02-04	0	873684	Y	90	Y	600	Y	1920	Use
Denmark	2013-06-12	0	839862	Y	180	Y	1300	Y	2150	No_Use
Denmark	2013-02-07	0	875745	Y	325	Y	1225	Y	6449	No_Use
Denmark	2013-05-23	0	512235	Y	600	Y	1400	Y	5027	No_Use
Denmark	2013-06-11	0	651087	Y	1050	Y	2200	Y	8280	Use
Denmark	2013-09-18	1	206064	N	0	Y	2150	Y	5677	No_Use
Denmark	2012-12-13	1	221868	N	0	Y	3000	Y	4140	No_Use
Denmark	2012-11-28	1	221922	N	0	Y	1400	Y	1496	No_Use
Denmark	2013-06-12	1	352350	N	0	Y	120	Y	156	No_Use
Denmark	2013-02-07	1	424152	N	0	Y	550	Y	819	No_Use
Denmark	2013-05-02	1	433089	N	0	Y	550	Y	1763	No_Use
Denmark	2012-11-26	1	482877	N	0	Y	1500	Y	7884	Use
Denmark	2013-07-03	1	631386	N	0	Y	3300	Y	4718	Use
Denmark	2013-04-08	1	645867	N	0	Y	1300	Y	2641	Use
Denmark	2013-09-04	1	662436	N	0	Y	1500	Y	2192	No_Use
Denmark	2013-02-04	1	694377	N	0	Y	800	Y	2227	No_Use
Denmark	2013-02-05	1	740511	N	0	Y	550	Y	1452	No_Use
Denmark	2012-11-07	1	762354	N	0	Y	551	Y	2254	Use
Denmark	2013-04-24	1	783927	N	0	Y	667	Y	2791	Use
Denmark	2013-07-01	1	925191	N	0	Y	200	Y	729	No_Use
Denmark	2013-06-13	1	988335	N	0	Y	1650	Y	5553	No_Use
Denmark	2012-10-22	1	578169	Y	11	Y	120	Y	80	No_Use
Denmark	2013-09-05	1	858699	Y	65	Y	195	Y	582	No_Use
Denmark	2013-05-01	1	866079	Y	100	Y	550	Y	2033	No_Use
Denmark	2013-09-12	1	469782	Y	145	Y	750	Y	1385	Use
Denmark	2013-06-11	1	563175	Y	150	Y	2500	Y	1586	No_Use
Denmark	2012-10-31	1	406278	Y	160	Y	1000	Y	3775	No_Use
Denmark	2013-03-19	1	844587	Y	190	Y	900	Y	3865	No_Use
Denmark	2013-01-15	1	501750	Y	200	Y	500	Y	2191	No_Use
Denmark	2013-04-09	1	660807	Y	210	Y	800	Y	2246	Use
France	29.05.2012	0	3FE	Unknown	nd	Unknown	nd	Unknown	nd	nd	nd
France	11.06.2012	0	62Z	Unknown	nd	Y	76	Unknown	nd	nd	nd
France	17.04.2012	0	A6X	Unknown	nd	Y	193	Unknown	nd	nd	nd
France	17.07.2012	0	AMJ	Unknown	nd	Y	120	Unknown	nd	nd	nd
France	09.07.2012	0	C9S	Unknown	nd	Y	67	Unknown	nd	nd	nd
France	23.04.2012	0	CBV	Unknown	nd	Y	87	Unknown	nd	nd	nd
France	23.04.2012	0	CRX	Unknown	nd	Y	58	Unknown	nd	nd	nd
France	09.07.2012	0	CUK	Unknown	nd	Y	100	Unknown	nd	nd	nd
France	22.10.2012	0	CXP	Unknown	nd	Y	82	Unknown	nd	nd	nd
France	17.04.2012	0	FHW	Unknown	nd	Y	88	Unknown	nd	nd	nd
France	22.10.2012	0	G7A	Unknown	nd	Y	65	Unknown	nd	nd	nd
France	29.05.2012	0	GLD	Unknown	nd	Unknown	nd	Unknown	nd	nd	nd
France	03.07.2012	0	INSa	Unknown	nd	y	150	Unknown	nd	nd	nd
France	09.07.2012	0	INSb	Unknown	nd	y	150	Unknown	nd	nd	nd
France	03.07.2012	0	MA5	Unknown	nd	y	175	Unknown	nd	nd	nd
France	17.04.2012	0	NU6	Unknown	nd	y	146	Unknown	nd	nd	nd
France	17.07.2012	0	PF6	Unknown	nd	y	124	Unknown	nd	nd	nd
France	09.07.2012	0	PPU	Unknown	nd	Unknown	nd	Unknown	nd	nd	nd
France	10.09.2012	0	QDA2	Unknown	nd	y	197	Unknown	nd	nd	nd
France	04.06.2012	0	STN	Unknown	nd	Unknown	nd	Unknown	nd	nd	nd
France	23.04.2012	0	UHBa	Unknown	nd	y	148	Unknown	nd	nd	nd
France	29.05.2012	0	UHBb	Unknown	nd	Unknown	nd	Unknown	nd	nd	nd
France	10.09.2012	0	V4A	Unknown	nd	y	72	Unknown	nd	nd	nd
France	17.07.2012	0	WN5	Unknown	nd	y	49	Unknown	nd	nd	nd
France	11.06.2012	0	WP3	Unknown	nd	y	141	Unknown	nd	nd	nd
France	09.07.2012	1	2x3	N	0	y	25	Unknown	nd	nd	Fatterner
France	04.06.2012	1	3ZHa	N	0	Unknown	nd	y	300	nd	Fatterner
France	09.07.2012	1	3ZHb	N	0	y	30	y	300	nd	Fatterner
France	29.05.2012	1	DY4a	N	0	Unknown	nd	y	630	nd	Fatterner
France	03.07.2012	1	DY4b	N	0	y	30	y	630	nd	Fatterner
France	23.04.2012	1	QE9a	N	0	y	32	y	750	nd	Fatterner
France	29.05.2012	1	QE9b	N	0	Unknown	nd	y	750	nd	Fatterner
France	17.07.2012	1	RKN	N	0	y	44	y	250	nd	Fatterner
France	22.10.2012	1	TH3	N	0	y	54	y	700	nd	Fatterner
France	09.07.2012	1	TK9	N	0	y	18	Unknown	nd	nd	Fatterner
France	17.04.2012	1	DW9a	Y	1	y	80	Unknown	nd	nd	Breeder-fatterner
France	17.04.2012	1	EGMa	Y	20	y	27	y	300	nd	Breeder-fatterner
France	22.10.2012	1	EGMb	Y	20	y	18	y	300	nd	Breeder-fatterner
France	04.06.2012	1	LVY	Y	50	Unknown	nd	y	700	nd	Breeder-fatterner
France	23.04.2012	1	AG4a	Y	60	y	60	y	1000	nd	Breeder-fatterner
France	17.07.2012	1	AG4b	Y	60	y	49	y	1000	nd	Breeder-fatterner
France	29.05.2012	1	Q5A	Y	63	Unknown	nd	y	550	nd	Partially Breeder-fatterner
France	23.04.2012	1	22B	Unknown	nd	Unknown	nd	Unknown	nd	nd	nd
France	11.06.2012	1	DV3	Unknown	nd	y	50	Unknown	nd	nd	nd
France	10.09.2012	1	DW9b	Unknown	nd	y	38	Unknown	nd	nd	nd
France	29.05.2012	1	DYEa	Unknown	nd	Unknown	nd	Unknown	nd	nd	nd
France	10.09.2012	1	DYEb	Unknown	nd	y	24	Unknown	nd	nd	nd
France	17.04.2012	1	TG6	Unknown	nd	y	64	Unknown	nd	nd	nd
France	04.06.2012	1	VWD	Unknown	nd	Unknown	nd	Unknown	nd	nd	nd
France	17.07.2012	1	XHN	Unknown	nd	y	78	Unknown	nd	nd	nd
Italy	2012-11-12	0	1	N	0	y	600	y	900	No_Use
Italy	2012-11-12	0	2	N	0	y	900	y	1350	No_Use
Italy	2012-11-13	0	3	N	0	y	2900	y	4425	No_Use
Italy	2012-11-13	0	4	N	0	y	1400	y	2118	No_Use
Italy	2012-11-19	0	5	N	0	y	480	y	720	No_Use
Italy	2012-11-19	0	6	N	0	y	430	y	675	No_Use
Italy	2012-11-19	0	7	N	0	y	600	y	690	No_Use
Italy	2012-11-26	0	8	N	0	y	1900	y	2835	No_Use
Italy	2012-11-26	0	9	N	0	y	2200	y	3300	No_Use
Italy	2012-12-03	0	10	N	0	y	1450	y	2145	No_Use
Italy	2012-12-03	0	11	N	0	y	4600	y	7290	No_Use
Italy	2012-12-04	0	12	N	0	y	752	y	3360	No_Use
Italy	2012-12-04	0	13	N	0	y	2700	y	4020	No_Use
Italy	2012-12-11	0	14	N	0	y	2200	y	3675	No_Use
Italy	2012-12-11	0	15	N	0	y	3000	y	4800	No_Use
Italy	2013-01-07	0	16	N	0	y	1320	y	1950	No_Use
Italy	2013-01-07	0	17	N	0	y	410	y	750	No_Use
Italy	2013-01-07	0	18	N	0	y	1360	y	1845	No_Use
Italy	2013-01-28	0	19	N	0	y	1000	y	1425	No_Use
Italy	2013-01-28	0	20	N	0	y	1130	y	1575	No_Use
Italy	2013-01-15	0	21	N	0	y	610	y	945	No_Use
Italy	2013-01-21	0	22	N	0	y	2200	y	3150	No_Use
Italy	2013-01-21	0	23	N	0	y	4000	y	5100	No_Use
Italy	2013-01-29	0	24	N	0	y	2000	y	2850	No_Use
Italy	2013-01-29	0	25	N	0	y	2800	y	4350	No_Use
Italy	2012-11-06	1	26	N	0	y	150	y	250	No_Use
Italy	2012-11-06	1	27	N	0	y	191	y	400	No_Use
Italy	2012-11-20	1	28	N	0	y	60	y	60	No_Use
Italy	2012-11-19	1	29	N	0	y	30	y	30	No_Use
Italy	2012-12-10	1	31	N	0	y	60	y	70	No_Use
Italy	2013-01-28	1	33	N	0	y	40	y	40	No_Use
Italy	2013-02-01	1	35	N	0	y	15	y	15	No_Use
Italy	2013-02-01	1	36	N	0	y	100	y	300	No_Use
Italy	2013-02-01	1	37	N	0	y	10	y	10	No_Use
Italy	2013-02-11	1	40	N	0	y	20	y	50	No_Use
Italy	2013-02-18	1	43	N	0	y	10	y	10	No_Use
Italy	2013-02-18	1	44	N	0	y	80	y	100	No_Use
Italy	2013-03-05	1	50	N	0	y	30	y	40	No_Use
Italy	2013-02-25	1	48	Y	1	y	15	y	15	No_Use
Italy	2013-01-28	1	34	Y	2	y	10	y	50	No_Use
Italy	2013-02-11	1	41	Y	2	y	40	y	40	No_Use
Italy	2013-03-04	1	49	Y	2	y	5	y	50	No_Use
Italy	2012-12-10	1	32	Y	3	y	50	y	50	No_Use
Italy	2013-02-10	1	39	Y	3	y	6	y	50	No_Use
Italy	2013-02-09	1	38	Y	5	y	5	y	50	No_Use
Italy	2013-02-25	1	46	Y	5	y	15	y	200	No_Use
Italy	2013-02-25	1	47	Y	6	y	10	y	200	No_Use
Italy	2012-12-04	1	30	Y	8	y	20	y	160	No_Use
Italy	2013-02-11	1	42	Y	34	y	100	y	1500	No_Use
Italy	2013-02-18	1	45	Y	150	y	300	y	4300	No_Use
Sweden	06.03.2013	0	K11-gard	N	0	Unknown	nd	y	9000	No_Use
Sweden	10.06.2013	0	K12-gard	N	0	Unknown	nd	y	2500	No_Use
Sweden	01.10.2012	0	K13-gard	N	0	Unknown	nd	y	3500	No_Use
Sweden	nd	0	K16-gard	N	0	Unknown	nd	y	3500	No_Use
Sweden	10.03.2013	0	K18-gard	N	0	Unknown	nd	y	6500	No_Use
Sweden	21.05.2013	0	K3-gard_2	N	0	Unknown	nd	y	7000	No_Use
Sweden	21.08.2012	0	K4-gard	N	0	Unknown	nd	y	5300	Use
Sweden	09.04.2013	0	K8-gard	N	0	Unknown	nd	y	6800	No_Use
Sweden	26.02.2013	0	K1-gard	Y	60	Unknown	nd	y	1350	No_Use
Sweden	08.04.2013	0	K19-gard	Y	80	Unknown	nd	y	1250	No_Use
Sweden	19.09.2012	0	K14-gard	Y	120	Unknown	nd	y	2200	Use
Sweden	09.04.2013	0	K10-gard	Y	135	Unknown	nd	y	2800	No_Use
Sweden	04.12.2012	0	K5-gard	Y	144	Unknown	nd	y	2800	No_Use
Sweden	07.03.2013	0	K9-gard	Y	180	Unknown	nd	y	3250	Use
Sweden	06.05.2013	0	K6-gard	Y	200	Unknown	nd	y	4200	No_Use
Sweden	19.09.2012	0	K15-gard	Y	240	Unknown	nd	y	6000	No_Use
Sweden	11.12.2012	0	K2-gard	Y	300	Unknown	nd	y	6200	No_Use
Sweden	11.03.2013	0	K7-gard	Y	300	Unknown	nd	y	6500	Use
Sweden	01.10.2012	1	E13-gard	N	0	Unknown	nd	y	4000	No_Use
Sweden	16.10.2012	1	E14-gard	N	0	Unknown	nd	y	300	No_Use
Sweden	18.09.2013	1	E15-gard	N	0	Unknown	nd	y	3500	No_Use	EU-organic, not KRAV
Sweden	22.04.2013	1	E16-gard	N	0	Unknown	nd	y	1300	nd	EU-organic, not KRAV
Sweden	05.03.2013	1	E1-gard	N	0	Unknown	nd	y	750	No_Use
Sweden	12.02.2013	1	E4-gard	N	0	Unknown	nd	y	2000	No_Use
Sweden	30.01.2013	1	E6-gard	N	0	Unknown	nd	y	1050	No_Use
Sweden	03.07.2013	1	E9-gard	N	0	Unknown	nd	y	1800	No_Use
Sweden	22.01.2013	1	E8-gard	Y	12	Unknown	nd	y	250	No_Use
Sweden	11.02.2013	1	E12-gard	Y	20	Unknown	nd	y	350	No_Use
Sweden	29.05.2013	1	E2-gard	Y	40	Unknown	nd	y	550	No_Use
Sweden	08.01.2013	1	E11-gard	Y	65	Unknown	nd	y	1200	No_Use
Sweden	22.04.2013	1	E10-gard	Y	75	Unknown	nd	y	1500	nd
Sweden	27.08.2013	1	E19-gard	Y	80	Unknown	nd	y	1300	No_Use	EU-organic, not KRAV
Sweden	11.12.2012	1	E5-gard	Y	80	Unknown	nd	y	1200	No_Use
Sweden	24.10.2012	1	E18-gard	Y	96	Unknown	nd	y	2000	No_Use	EU-organic, not KRAV
Sweden	02.04.2013	1	E7-gard	Y	152	Unknown	nd	y	2500	Use
Sweden	15.04.2013	1	E3-gard	Y	160	Unknown	nd	y	1500	No_Use
